# Supplementary material for: Wavelet analysis of oximetry recordings to assist in the automated detection of moderate-to-severe pediatric sleep apnea-hypopnea syndrome
Source: PLoS One. 2018 Dec 7;13(12):e0208502. doi: 10.1371/journal.pone.0208502 (PMC6286069; doi:10.1371/journal.pone.0208502)
Supplement: S1 Table — (XLSX) [file pone.0208502.s001.xlsx]

## Sheet: S1_Table
ID	AHI PSG	ODI3	M1T	M2T	M3T	M4T	M1PSD	M2PSD	M3PSD	M4PSD	MaxPSD	SEPSD	M1D9	M2D9	M3D9	M4D9	MaxD9	EnD9	WE
1	16.42	11.5792	94.9772	1.35608	-0.602842	4.89001	10.1267	5.67513	-0.661791	2.21799	13.3376	5.44839	6.02535	6.29201	1.18539	4.00698	21.4766	1526.74	0.000352227
2	4.6	1.99227	99.6612	0.64241	-8.66165	121.022	3.89607	0.278154	-0.648343	2.16059	4.43401	6.21731	2.3374	3.91424	1.7669	750.455	14.0035	594.668	0.000159394
3	28.8	3.60769	98.9743	0.795412	-1.94667	11.5735	3.21558	0.981202	0.484784	2.3639	5.37333	5.64142	2.79365	3.25429	1.32881	1121.54	11.0779	496.046	0.000153242
4	3.7	2.35627	95.3716	1.00405	-0.270037	7.94167	4.8251	4.12027	-0.034221	1.57702	7.86209	5.28656	4.08481	4.24197	0.976506	355.712	14.0917	743.071	0.000243448
5	4.79	6.26721	97.4962	2.09619	-5.23138	44.712	7.88934	10.8223	0.387268	3.22755	16.0267	4.66366	3.87271	4.79917	1.56834	537.274	16.4104	1364.26	0.000631298
6	1.37	0.88874	95.6632	1.57485	0.600083	2.3077	2.5002	0.865519	0.424699	1.97792	4.12046	5.36571	2.70775	3.5825	1.26753	766.041	11.5057	403.922	0.000133737
7	11.13	3.48804	95.766	0.975715	0.561464	5.66668	4.29934	2.56292	0.840655	2.45081	7.68964	5.48258	3.8496	4.26264	1.24659	88.6261	14.1769	693.607	0.000199458
8	3.9	3.46837	94.8352	1.36189	0.0678161	4.66523	5.85098	4.43566	0.674179	2.69896	10.4705	5.04815	4.73404	5.04045	1.18523	4.12378	17.3785	896.816	0.000332403
9	5.42	0.704093	99.7714	0.523355	-12.174	197.437	0.86654	0.162439	1.40784	4.32819	1.98184	4.55554	0.516934	0.911962	0.686991	5988.88	3.13895	177.917	6.63385e-05
10	3.4	2.93089	97.8535	0.674738	-1.9679	18.1713	3.18514	0.0590952	0.332872	2.86671	3.76032	6.15852	2.98588	4.06882	1.52816	465.344	14.1616	614.684	0.000152956
11	4.31	2.59272	97.4659	0.966251	-0.423714	4.76431	2.7578	0.85497	0.776868	2.16071	4.67734	6.17989	3.3783	3.29727	1.04783	3.70869	11.3346	462.34	0.000150821
12	3.95	3.4711	97.6351	0.88046	-1.28301	16.9121	3.61545	1.80395	0.948564	2.72993	6.74904	5.64786	3.30017	3.69297	1.2668	4.19216	12.2467	530.545	0.00020214
13	0	3.487	97.1476	2.10193	-3.31663	40.0893	7.03415	19.3445	0.612674	1.84891	14.7446	4.504	3.77271	4.85178	1.38455	123.216	15.9552	1328.36	0.000517931
14	10.04	6.21898	97.639	1.35673	-2.52704	18.4838	9.18423	13.7159	-0.21931	1.59037	14.1842	5.17651	4.41593	5.29242	1.51922	100.381	17.9056	1548.63	0.00037852
15	1.5	5.28268	98.3083	1.02751	-1.68565	9.06907	5.50838	13.4186	0.914586	2.70329	14.1445	5.09454	3.74942	4.20735	1.14123	705.883	13.7933	827.672	0.000260375
16	5.1	10.6593	97.6397	1.31569	-2.64325	31.618	9.96088	12.0574	0.57668	1.81868	15.7391	6.05205	4.95294	5.89536	1.60247	242.849	21.8792	1582.8	0.000356173
17	2.59	6.21707	98.3218	1.99171	-3.06723	26.428	10.3243	28.3577	1.26087	4.21713	24.5913	5.27003	3.8571	5.04571	1.51575	4.97544	18.2555	2040.71	0.000485436
18	2.15	0.664353	99.8417	0.17278	-13.9925	246.607	0.300926	0.00296071	0.247417	1.4373	0.39543	6.43188	0.307806	0.889621	1.74758	3602.9	3.36244	42.9174	1.47523e-05
19	132	108.164	89.4187	4.18151	-0.549494	2.72858	59.9921	295.748	0.0878384	1.92448	89.4335	5.7282	16.7109	14.0306	0.975565	3.67914	48.6215	9574.32	0.00278512
20	2.19	0.598163	99.1343	0.57601	-4.57724	74.2179	2.13961	1.78214	0.888564	2.39141	4.83984	5.13741	1.68717	2.7448	1.42279	1714.94	8.63113	384.868	9.97074e-05
21	1.45	2.32054	98.033	1.15501	-1.0672	13.3268	4.41794	2.24241	0.517381	2.02921	7.13006	5.64305	3.67489	4.33167	1.19702	3.94717	14.1516	669.661	0.000203046
22	5.9	4.11312	94.1971	1.44373	-0.350971	3.88837	5.58762	3.82928	0.441268	2.34115	9.9716	5.48704	4.72422	4.8459	1.11048	100.268	16.9244	916.897	0.000320943
23	5.2	1.15767	98.6955	0.862151	-1.22579	6.84345	2.48634	1.53772	0.657387	2.19936	5.11581	5.20648	2.47333	3.50974	1.49958	583.053	11.4445	440.227	0.000145029
24	27.51	14.7541	97.9265	1.65175	-2.59733	13.1301	16.4507	32.3624	-0.336865	2.2704	26.9589	5.24567	6.3359	5.85986	1.17658	277.004	19.0942	2453.07	0.000496195
25	2.09	1.02161	99.4017	0.907556	-2.97762	17.5789	1.9356	0.60382	0.660265	2.0233	3.38264	5.63847	1.59225	2.3983	1.85704	1340.07	8.62163	292.155	0.000114139
26	17.91	6.14389	96.9503	1.04576	-1.62947	11.9116	7.78095	20.8769	0.625536	2.10457	16.4346	5.2362	4.68072	4.53226	1.09414	3.64777	14.793	1123.46	0.000294319
27	1.15	0.791351	98.537	0.580217	-0.523668	3.69938	1.98912	0.385829	0.228195	1.59463	2.84529	5.64792	2.39146	3.06614	1.37951	342.33	9.68998	301.132	9.3865e-05
28	18.86	6.79031	95.973	1.41788	-0.170553	4.83049	10.8277	38.9964	0.245488	1.49562	20.5837	5.0937	5.85481	5.58153	0.814723	3.00172	18.1052	1367.82	0.000405267
29	8.5	1.10815	96.8666	0.795036	0.231953	3.11833	3.87681	2.5105	0.256521	1.97217	7.0692	5.46138	3.75715	4.02781	1.00738	95.4617	12.5441	586.252	0.000155305
30	2.49	1.93128	99.6016	0.708439	-12.5581	273.379	6.22983	9.27017	0.500457	2.20336	11.7636	5.86589	2.04906	3.41659	1.78842	1162.62	11.8	873.253	0.000165022
31	1.75	1.25926	98.8716	1.15469	-15.4733	324.583	7.61466	41.7881	0.941465	2.60774	22.3839	4.47387	1.92941	3.73022	1.39864	2630.25	12.4349	2050.86	0.000378141
32	8.64	2.14544	97.2339	1.85698	-2.98882	13.6582	4.78636	6.58655	0.738673	2.58251	10.6851	4.41111	4.12339	4.96683	1.21772	4.00364	16.8313	791.044	0.000391852
33	21.27	14.529	97.0146	2.35621	-1.71817	9.37531	22.0303	106.408	0.58999	2.28507	42.2036	4.93322	7.8192	8.79922	1.45479	102.601	31.3944	3684.54	0.00103079
34	3.9	1.62405	97.6096	0.964271	0.605558	4.36887	2.87566	2.68846	0.494286	1.80169	6.18426	5.16391	2.66645	3.60752	1.43651	178.785	11.4309	403.091	0.000145862
35	33.5	16.5922	95.4343	3.51739	-3.32021	18.7076	32.3435	165.629	0.0459138	1.55417	54.0656	4.81542	8.74353	8.83065	1.16425	92.9663	30.5468	5197.93	0.00163113
36	3.05	0.890232	97.859	0.948366	-0.700715	3.20036	2.78877	1.12338	-0.0620804	1.48292	4.34996	5.35648	2.59668	3.29221	1.53931	672.064	10.873	412.033	0.000128842
37	11.46	2.12776	97.2334	1.03573	0.122205	3.0611	4.15858	2.83674	0.402324	1.80058	7.44934	5.3362	3.70475	3.99507	1.23378	171.382	13.2456	603.695	0.000184323
38	14.31	2.92597	99.6469	0.515636	-2.94625	17.2897	2.62453	0.744239	-0.41756	2.18225	4.0936	5.56583	2.31224	3.5437	1.63939	635.346	11.5364	402.231	9.32078e-05
39	5.86	5.26745	96.8431	1.0259	-0.0298984	4.49192	4.82759	1.12194	0.237317	1.77501	6.73516	5.88591	3.9049	4.57086	1.50261	5.08366	16.181	738.909	0.000235397
40	3.05	1.51299	99.3309	0.587937	-0.629097	4.92406	1.63241	0.14336	0.598914	3.01511	2.52527	5.59345	1.75964	2.55198	1.24556	2181.78	8.21816	264.579	7.29689e-05
41	2.77	3.80921	98.4219	1.71515	-5.18721	53.8013	5.56283	11.9506	1.2222	3.53486	14.4786	4.35437	3.38153	4.51983	1.42998	1000.98	15.3566	1064.52	0.000527634
42	13.9	7.31022	95.0874	1.51075	-2.41884	10.9943	9.45926	50.5351	0.780254	2.1621	23.0102	5.01895	4.91141	5.08776	1.04608	189.692	16.6567	1309.69	0.000406097
43	8.5	12.6636	95.719	2.15945	-2.09587	9.51556	10.6223	18.1177	0.685839	2.13344	18.9866	5.42285	6.7149	6.41003	1.14552	3.91932	22.7504	1609.8	0.000494512
44	40.78	37.783	95.9672	3.72515	-2.54706	12.5507	135.573	10441.3	0.173079	1.38684	283.529	4.94195	19.7499	16.3317	0.914714	351.927	56.7239	19222.6	0.00273412
45	6.76	4.14175	93.7555	2.28879	-1.72792	10.0555	8.74946	31.4741	0.92025	2.78471	21.3137	4.68141	5.80187	5.57245	0.96866	3.56196	19.4786	1631.69	0.000630791
46	6.77	3.4116	96.0647	1.00108	0.0389727	4.54509	4.25563	2.67475	0.902922	2.8585	8.02525	5.27762	3.92507	4.18778	1.13021	208.712	13.7909	674.273	0.000217825
47	13.97	6.42981	97.3819	1.07555	-1.25065	10.9829	5.57947	4.3875	0.846068	2.40788	9.75546	5.33449	4.43696	4.87162	1.30078	4.20942	16.6716	927.489	0.000313754
48	2.1	7.01807	97.9202	1.29994	-2.09273	20.9155	10.5834	3.83868	0.366621	2.48768	14.8095	6.18242	4.37527	5.89293	1.55915	287.501	20.9639	1827.57	0.000408788
49	14.08	0.783088	96.583	0.79183	0.335479	3.15224	2.56659	0.607267	0.13033	1.83009	3.82366	5.45194	3.1093	3.54878	1.2503	171.372	11.4359	433.123	0.000131662
50	6.41	2.99428	97.4298	1.15501	-0.94751	9.92947	6.05113	3.36936	-1.04732	3.01726	8.58486	5.12365	3.81888	4.62129	1.26601	311.552	15.3587	858.65	0.000263363
51	1.49	1.8232	99.4746	0.583305	-3.89102	42.5467	2.40204	0.37747	-0.254881	2.44771	3.50366	5.61515	1.78063	2.85448	1.32202	1999.74	9.90956	441.669	0.000100084
52	27.07	12.2173	95.8095	1.49944	-1.15564	8.15309	13.8675	41.4793	0.282199	1.95639	24.2178	5.07952	7.51467	7.17167	1.14656	3.96037	24.6045	2187.14	0.000591632
53	4.06	5.74263	97.9577	3.14628	-5.07544	32.9069	8.95284	20.4125	-0.0444183	1.38293	14.5441	4.22368	3.7782	5.01541	1.41469	935.3	16.9483	1631.92	0.000712442
54	3.58	2.4117	98.8616	0.82115	-1.66702	12.697	3.30761	3.26147	0.528948	2.11988	7.01738	5.03296	2.69797	3.62318	1.24603	1084.16	11.4817	485.85	0.000185103
55	5.22	0.380898	95.2621	0.970689	0.890772	3.64406	2.36425	2.51922	0.850209	2.41075	5.81891	4.88643	3.15261	3.45371	1.05856	194.158	10.6186	421.961	0.000180824
56	1.39	0.370519	94.4121	0.90268	-0.0898065	3.56484	1.97004	0.635584	0.280047	1.76183	3.35744	5.12861	2.78919	3.36968	1.0682	96.3798	10.1085	334.593	0.000154775
57	5.96	5.5482	98.8685	0.944345	-3.6965	29.2621	6.51936	5.73241	-0.370043	1.56177	9.66215	5.15155	3.34989	4.63156	1.41055	1560.19	15.9992	986.78	0.000261399
58	4	0.253114	99.8265	0.215673	-10.2118	151.722	0.476842	0.00713707	-0.676064	2.3471	0.570243	5.79967	0.503346	1.24981	1.1968	4385.74	4.25381	89.2601	2.18265e-05
59	0	1.38315	97.4966	0.906025	-0.696161	5.54119	3.17307	1.8482	0.311392	2.00741	5.73758	5.19577	3.22395	3.81249	1.24076	286.372	12.2868	505.02	0.000179845
60	1.48	1.992	97.8352	0.796934	-0.0971578	4.1439	3.0931	1.16912	0.217284	2.05274	5.23401	5.29009	3.10499	3.69696	1.21662	403.561	12.065	490.543	0.000159199
61	1.2	3.21844	98.6969	1.24025	-1.97498	9.49179	3.04606	1.97269	0.607255	1.84164	5.80047	5.02069	2.49065	3.48654	1.60305	915.608	11.4299	510.937	0.000170694
62	2.46	2.76367	95.2639	1.28861	-1.14392	6.98392	3.75624	5.55691	0.573832	1.96039	7.88242	5.06681	2.96124	4.15518	1.43005	419.321	13.2265	673.237	0.000191931
63	1.46	4.08316	96.2644	1.16089	-0.390227	4.17803	4.91754	5.8829	0.969727	3.35291	11.2029	5.08093	4.59308	4.90266	0.994734	359.522	15.9948	964.615	0.000285672
64	8.27	7.01882	95.4633	1.50112	-1.69178	13.7523	9.55359	19.4542	1.14029	3.3439	20.0345	5.0259	5.33287	5.909	1.26901	4.50861	20.7374	1451.36	0.000477301
65	6.54	1.04887	96.9636	0.856072	0.483129	3.57731	2.58211	1.88416	0.861759	2.8996	5.8959	5.25948	2.82382	3.5108	1.17091	694.683	11.1036	406.765	0.000133096
66	22.5	9.48765	97.4944	1.31919	-4.4568	37.9629	12.1688	11.9881	0.930903	3.30202	21.0067	5.69389	5.76812	6.81004	1.37678	4.66656	24.1506	2201.47	0.000522612
67	2.1	0	97.6015	0.649914	-0.660784	3.83211	1.40898	0.298632	0.253113	1.64771	2.31207	5.51933	1.86866	2.7156	1.58107	339.364	8.26234	215.947	7.09816e-05
68	11.3	18.9485	92.664	3.61457	-1.13068	3.12395	14.7841	3.03934	0.442412	2.12024	17.9846	6.16685	7.87553	7.96611	1.35909	4.65521	29.4696	2709.3	0.000797041
69	0	0.97378	99.0197	0.68546	-1.58836	10.5728	1.48373	0.43703	0.157975	1.47847	2.61242	4.7927	1.51728	2.43909	1.51646	1716.65	7.93915	225.638	0.000111821
70	11.09	4.78598	97.8755	1.3594	-1.93733	10.4154	6.98629	13.6554	1.03237	4.06765	17.1913	5.09522	4.38941	4.7599	1.19608	3.7672	15.691	1144.18	0.000310632
71	68.4	85.8876	88.6684	7.14851	-0.883192	3.52611	411.101	9382.43	0.170804	2.72919	618.768	5.2754	42.3969	33.3355	0.866138	3.3125	114.106	60216.2	0.0107819
72	162.42	95.222	89.394	10.1402	-0.739975	2.4222	561.512	12106.4	0.377373	1.53313	748.558	5.39608	50.4578	36.9371	0.947672	3.76456	126.12	87950	0.0152432
73	0.85	1.45636	98.6802	0.614494	-1.87611	14.0406	2.48453	1.63634	0.627891	2.46721	5.09764	5.22716	2.21324	3.27675	1.41096	768.921	10.4154	361.843	0.000119422
74	3.81	1.20882	96.1252	0.632023	-0.736328	8.6891	2.2244	0.969477	0.648111	2.50766	4.41319	5.29989	2.44023	3.36961	1.3617	914.738	10.9774	391.633	0.000122259
75	1.71	0.787532	98.6425	0.708772	-7.44205	145.327	2.35333	1.09421	1.65579	5.51497	5.50381	5.73075	1.84182	2.94005	1.41576	1485	9.71143	616.658	0.000144423
76	18.08	6.34117	96.7664	1.14048	-1.03879	7.46746	6.43243	3.0943	0.656817	3.45138	10.9045	5.22784	4.7094	4.57589	1.08113	96.8795	15.1473	997.32	0.000285661
77	9.15	1.24748	98.4333	0.85163	-0.466366	4.38477	3.11722	1.4733	0.370691	2.15679	5.5931	5.35088	3.25103	3.87985	1.02715	107.013	11.9818	504.002	0.000147071
78	2.42	0.794824	96.6145	0.912047	0.252362	2.60659	2.33097	2.08819	0.91186	2.87462	5.59082	5.25072	2.25021	3.30976	1.61609	604.552	10.5333	357.894	0.000112897
79	3.06	0	98.5701	0.497285	-0.491206	2.24695	1.45775	0.299745	0.658394	2.24447	2.61898	5.68663	2.13509	2.93427	1.3469	435.422	8.98035	242.869	7.07382e-05
80	3.69	4.57851	98.0151	0.912865	-1.89017	20.031	4.36787	2.52946	0.271089	2.2189	7.61303	5.31286	3.32298	4.12888	1.3953	300.749	13.7605	659.726	0.000194043
81	1.4	2.26181	95.6479	1.10771	-2.3442	24.4309	4.06835	3.69801	1.10097	3.24681	8.86885	4.82789	3.5354	4.28867	1.2924	663.412	14.6038	863.544	0.000264448
82	1.73	3.43158	97.2876	1.97045	-3.43589	20.9381	6.67945	11.1795	0.282517	1.7152	12.1007	4.82467	3.80604	4.69455	1.32123	671.166	16.2625	1052.46	0.000427695
83	3.4	2.79544	95.4449	5.74623	-2.61269	11.2633	9.7908	47.4881	1.56359	5.54482	31.1659	3.7144	4.82669	5.98135	1.21584	114.624	20.4774	1839.87	0.00175177
84	2.04	3.74199	95.1304	0.989901	0.348082	6.88097	4.49278	5.24739	0.448616	2.09678	9.19911	5.30775	3.61022	4.14914	1.33252	4.26897	13.5705	721.193	0.000218173
85	0	0.149328	99.6837	0.407378	-1.40078	4.26961	0.946997	0.136271	1.02629	2.85557	1.82661	5.5098	1.45992	2.31505	1.7734	791.395	7.43154	160.058	4.96109e-05
86	3.48	3.06858	97.7917	0.907257	-0.96811	9.65458	3.87609	2.08406	1.44838	4.19434	7.92207	5.17453	3.54208	4.24499	1.30317	4.19076	14.1309	613.252	0.00021192
87	3.6	2.18808	97.2669	1.05766	-0.578263	4.22652	4.99226	1.93739	0.0569069	1.71455	7.09947	5.39556	4.46138	4.40489	1.01075	112.841	14.9408	784.904	0.000226055
88	2.27	0.126778	97.3869	0.67207	-0.720624	3.97211	2.15371	0.540871	0.621818	2.62511	3.8472	5.42055	2.62133	3.22154	1.2953	575.778	10.3043	343.466	0.000109054
89	23.57	14.8874	97.1858	4.39393	-3.91092	20.4115	80.4452	3260.47	0.505477	2.07096	202.039	4.66301	10.7119	10.4659	1.29159	201.783	34.9871	12400.9	0.00261904
90	4.82	0.730617	97.293	0.763627	-0.0915799	3.50239	2.4957	1.08425	0.133634	1.54381	4.00528	5.45787	2.70337	3.33872	1.38655	550.76	10.8204	381.839	0.000119556
91	3.8	2.52334	96.4571	1.02214	0.0952202	4.02763	3.80391	2.96479	0.761449	2.12249	7.40484	5.27835	3.84686	4.26105	1.05235	114.245	13.7706	600.103	0.00019869
92	1.74	1.64859	99.1158	0.535064	-2.79937	42.6457	2.5896	1.57933	0.280412	1.49988	4.66549	5.28091	1.98785	3.02266	1.29711	1974.81	9.46818	509.291	9.80934e-05
93	4.97	1.78139	96.8344	1.23276	0.648896	3.51114	3.07217	2.97771	0.519779	1.93651	6.22376	5.21265	3.00298	3.73749	1.28678	289.808	11.7986	476.653	0.000151068
94	5.06	0.243878	99.85	0.258463	-4.3446	27.2062	0.525469	0.0343667	0.339028	1.59828	0.823988	5.60531	0.652057	1.35482	1.38242	3554.61	4.68981	87.3314	2.40577e-05
95	0	1.10714	98.303	0.679793	-1.48473	18.4618	2.61584	1.76149	0.734663	2.62712	5.66888	5.20762	2.60893	3.34986	1.16949	715.938	10.2384	393.094	0.000125888
96	2.26	0.799091	99.4155	0.565025	-1.33576	8.67168	1.17872	0.103438	-0.406101	1.91848	1.62183	5.87951	1.4526	2.17803	1.3859	2402.3	7.40274	222.902	6.36548e-05
97	0.84	0.70794	99.1923	1.07821	-3.97749	27.8867	2.25424	0.345005	-0.226436	1.81102	3.21627	4.75943	2.47401	3.20479	1.46137	324.069	10.3842	387.494	0.000158835
98	12.3	10.5327	94.3683	2.39168	-1.99437	9.46589	13.1978	77.1901	0.819014	2.34703	30.9478	4.76802	6.59972	6.74182	1.19192	3.99153	23.4455	2005.01	0.000749796
99	4.29	1.42177	98.1654	0.522602	-0.312985	13.6412	2.20725	0.743519	0.0646485	1.59427	3.49343	5.64524	2.30701	2.81298	1.20216	1191.25	8.9714	303.987	8.64189e-05
100	9.9	11.0512	95.8643	1.89754	-1.50247	7.65621	12.719	42.5186	0.859354	2.51987	26.1304	4.84626	7.1656	6.7086	0.973199	3.54914	23.5558	2151.92	0.000691195
101	1.11	0.918492	99.1843	0.605601	-0.517472	4.5781	2.14808	0.455701	-0.0630278	2.18706	3.31207	5.79743	2.61814	3.17945	1.20349	102.659	10.0067	327.388	8.49758e-05
102	8.7	15.1184	97.793	1.98751	-3.33224	20.2785	15.5319	49.1053	0.657639	2.139	30.9169	5.0219	7.34337	7.11957	1.25208	104.144	24.5621	2816.14	0.000755782
103	31.01	14.0137	95.2748	1.51396	-1.69381	9.09681	15.2942	52.1231	0.450316	2.15914	30.6908	5.08557	8.23742	7.05637	0.928862	3.47174	25.1311	2241.47	0.000697294
104	2.5	1.13653	99.4088	0.59779	-2.92492	31.0829	2.5689	1.17659	0.823223	3.06381	5.23341	5.49997	2.28147	3.36408	1.56876	195.525	10.7085	370.527	0.000120878
105	1.36	1.44052	96.6307	0.831621	-1.23614	8.52396	3.85368	1.85626	0.67023	2.83032	7.10172	5.33191	3.82517	4.17791	1.10015	299.64	13.6782	618.865	0.00018675
106	21.09	25.749	91.2826	2.69734	-1.78726	8.84292	28.4841	382.523	1.05736	2.95232	70.914	5.02137	10.2106	9.37204	1.37308	4.69411	34.1031	4545.34	0.00151081
107	2.4	0.428251	97.7087	0.915328	-5.87452	112.63	3.03973	6.01742	1.35537	3.70906	9.43426	4.8571	2.35124	3.25888	1.39484	327.817	9.91702	401.369	0.000179759
108	16.62	12.2524	95.3036	2.07427	-3.52087	21.6329	15.3661	85.1258	1.20958	3.2797	38.5846	4.53912	6.84821	7.06656	1.28711	106.775	25.0056	2903.28	0.00104444
109	1.28	0.400434	96.4426	0.725425	0.847621	5.20944	2.08484	0.380374	-0.0491883	1.67518	3.06682	5.44057	2.35667	3.31747	1.37978	603.66	10.4515	335.867	0.000103009
110	0.79	1.15621	96.3218	1.85084	-4.9514	51.0255	3.48276	6.96173	1.25102	3.50568	10.5545	3.8913	2.17021	3.51162	1.67669	436.535	11.4835	835.165	0.00036982
111	4.68	3.93347	98.2588	0.967687	-5.39216	87.7834	7.6754	11.0757	-0.0144417	1.47875	11.9188	5.35798	3.92492	5.15396	1.43472	99.9654	17.5003	1165.79	0.000252442
112	0.84	0.38687	98.6013	0.509053	-1.51042	7.66086	1.79539	0.751798	1.10427	2.99926	3.64258	5.61537	2.12208	2.5863	1.07382	1545.48	8.05044	271.355	7.76899e-05
113	21.14	15.9846	96.1717	2.89187	-3.21743	16.6481	37.2449	766.085	0.711434	2.45385	100.871	4.6552	8.90955	8.94216	1.16946	403.376	30.8237	6043.61	0.00164114
114	0	0.654697	98.2439	0.939232	0.137226	2.62463	1.72443	0.247895	0.0827586	1.51442	2.41063	6.01789	2.18267	2.64188	1.15799	737.376	8.18933	245.46	9.24163e-05
115	7.28	1.90192	97.7779	0.699673	-0.116855	6.08154	2.33947	0.796896	0.503998	1.59273	3.75886	5.63593	2.49134	3.2314	1.57469	423.244	11.0138	391.919	0.00011857
116	2.95	2.66639	96.5533	1.37636	0.171328	2.13	3.69158	2.1829	1.06087	3.47642	7.47231	5.37089	3.5438	4.24585	1.31764	99.4836	14.144	581.168	0.000232724
117	6.86	1.18374	97.7815	0.735918	-0.588616	4.92878	2.63924	2.08889	0.920285	2.81592	6.00955	5.10205	2.66794	3.73302	1.49184	182.729	11.9471	424.29	0.000138969
118	66.52	43.2966	93.3924	5.22749	-1.55439	5.97589	130.145	7720.97	0.335455	1.42905	260.469	5.0616	21.1907	17.3398	1.06452	3.83842	61.8635	18520	0.00429391
119	4.55	3.17623	97.75	1.25002	-2.71221	23.6521	5.44423	5.49511	0.473131	2.16102	9.89803	4.72588	4.45151	4.66256	1.12907	3.90588	15.2588	874.927	0.000373484
120	18.83	21.0893	92.7321	4.03887	-2.47086	11.5965	37.9806	847.648	0.754313	1.86848	86.7998	4.51641	11.2686	10.5071	1.03212	3.56419	36.4768	6467.65	0.00211823
121	4.04	2.06091	99.5476	0.579165	-3.31898	29.6835	2.18745	0.494067	0.305946	1.57145	3.528	5.62793	1.41284	2.18468	1.31203	2799.3	7.29261	287.453	7.51495e-05
122	5.17	2.88852	99.0024	0.942875	-4.89763	54.9963	3.50252	2.88545	0.777028	2.76837	7.44744	4.66035	2.81076	3.91701	1.55921	635.277	13.1364	629.852	0.000211498
123	0	3.46963	97.5263	0.809995	-1.93841	16.7031	5.42844	8.2586	0.107729	1.48347	9.76997	5.49534	3.79511	4.388	1.27828	118.082	14.3374	1044.86	0.000195898
124	0.74	2.46998	98.2967	0.653349	-0.468879	7.13583	3.1253	1.64302	0.90625	2.71258	6.01225	5.51035	2.90929	3.61426	1.48795	590.242	11.9847	506.449	0.000130339
125	1.9	4.66729	98.0393	0.997384	-2.73651	20.2033	7.42356	3.5616	-0.752355	3.12388	10.1165	5.41413	3.9963	4.30611	1.10926	109.884	13.7221	1038.08	0.000243428
126	5.6	2.8422	95.7761	0.836119	-1.90675	14.8209	3.76691	3.21288	0.945683	3.31295	8.13735	5.22046	3.59875	4.00652	1.09866	3.63166	13.0728	535.36	0.000194972
127	63.95	29.864	94.9092	4.56732	-1.8436	7.1924	74.0863	1373.15	0.745889	2.30148	143.121	4.94114	12.9863	12.7654	1.41262	242.206	44.9267	9448.81	0.00242681
128	1.49	0.254057	98.1379	0.955111	-1.00717	5.45025	1.68526	0.435415	0.375762	2.14223	3.01628	5.06477	1.93948	2.80743	1.18598	2003.95	9.03374	317.585	0.000119831
129	5.51	1.35451	95.2329	2.51452	-0.952336	5.50698	2.84897	1.90875	0.740723	2.61852	6.01081	4.40315	3.12949	3.71236	1.12383	610.36	11.7697	512.072	0.000325532
130	14.66	20.2647	95.5216	1.40985	-0.914739	6.16228	13.5811	26.0216	0.369395	1.84556	21.3329	5.90267	7.48534	6.34009	1.00751	3.63734	22.3355	2256.14	0.000543352
131	2.62	0.708856	97.4616	1.0146	0.176382	2.87118	2.41437	1.32674	0.522203	2.17571	4.84548	5.1436	2.90576	3.67013	1.24689	110.173	11.4648	404.732	0.000147822
132	3.11	1.01176	96.8962	0.937584	-0.729505	6.41404	2.42232	1.50758	0.560345	2.04566	4.65855	5.23219	2.69117	3.29561	1.18495	650.583	10.201	365.21	0.000132807
133	23.67	19.3405	96.6759	2.40314	-2.60287	18.9147	28.0136	33.4488	0.110637	1.80591	36.9592	5.13836	9.05316	8.90231	1.11032	3.89047	31.0823	4163.57	0.000972534
134	9.54	5.53825	97.1038	1.04377	-0.781747	4.72462	3.9868	0.566753	-0.196888	1.8305	5.28248	5.95603	4.03795	4.1555	1.20919	3.90256	14.2194	662.638	0.000226968
135	10.02	4.40579	96.9818	1.10285	-0.103363	5.57279	6.43277	9.28769	0.243949	1.68053	11.8023	5.26134	4.09048	5.00162	1.29103	403.607	16.3121	1036.69	0.000254691
136	67.19	57.4866	94.2129	6.184	-2.22808	8.44651	262.464	9925.99	-0.305832	2.35124	418.996	5.18798	28.7444	22.5095	0.859724	3.1608	77.1568	36917.7	0.00661382
137	25.69	17.1789	90.7903	2.39585	0.140304	5.50901	15.784	58.1668	1.20635	3.69534	35.7644	4.8531	8.24106	7.50516	0.932516	3.36955	25.8045	2526.81	0.00104497
138	0.65	0.644013	98.0662	0.553211	-0.474652	7.07983	2.05403	0.294446	0.619878	2.9417	3.23772	5.48468	2.32531	3.22063	1.60475	294.511	10.4174	324.613	9.22467e-05
139	2.23	2.20134	97.9886	0.721	-2.60342	30.5742	3.94111	2.17916	0.516588	2.14409	6.6141	5.37853	2.10527	3.82763	1.68764	1468.65	13.3111	584.736	0.000135769
140	2.26	0.834732	98.4063	0.669094	-0.0161428	3.86431	2.15377	1.17845	0.347763	1.64283	3.7937	5.36259	2.15887	2.91167	1.25217	1428.63	8.96891	322.126	9.34227e-05
141	0.97	1.25157	98.6328	0.749328	-4.78592	51.6492	1.95573	0.900359	0.497442	1.70191	3.60221	4.71687	1.84006	2.87449	1.66752	1353.62	9.76898	388.428	0.00014187
142	2.99	0.611761	98.5565	0.554849	-3.0881	35.8386	2.26775	0.745213	0.249789	2.01535	4.00601	5.39876	2.23392	2.96453	1.3302	924.855	9.38196	368.604	9.83481e-05
143	2.2	0.949776	99.3356	0.539956	-2.40014	31.2818	1.7606	0.128254	-0.0272227	1.44842	2.23067	6.19944	1.73505	2.47495	1.64194	717.819	8.71121	228.956	7.66994e-05
144	3.8	4.45488	97.3071	1.89523	-1.22813	6.96383	5.834	7.85351	0.299006	1.59315	10.2954	4.71694	4.81523	4.84074	0.930312	3.33568	16.2229	988.884	0.000373971
145	10.64	6.27102	97.1446	0.962766	-1.86161	12.4806	6.8369	14.0136	0.782934	2.54245	14.5359	5.32731	4.23786	4.70144	1.15261	208.742	15.5083	993.389	0.000262947
146	3.13	0.141298	99.2002	0.518713	0.0548614	3.21473	1.13183	0.280542	0.413987	1.72413	2.11164	5.21945	1.51275	2.3254	1.41199	1600.39	7.27042	175.927	7.13677e-05
147	26.68	14.9452	95.8831	2.26893	-3.46436	19.0835	36.2868	837.581	1.22826	3.16938	101.84	5.06698	9.87371	8.84575	0.981084	3.58896	30.4836	5573.16	0.0010761
148	42.84	29.2953	90.716	2.1435	-0.397934	3.98533	21.6318	19.9764	-0.24696	1.73809	28.3553	5.44172	9.30553	7.85	0.971592	3.50624	27.7077	3298.86	0.000845638
149	0.95	1.41467	97.9856	0.883548	-0.674502	4.19499	3.33524	0.748333	0.654083	2.19269	5.02928	5.61341	3.30883	3.79333	1.15551	3.71376	12.1709	509.597	0.000139509
150	11.6	2.99096	98.2107	1.27145	-4.08201	24.5518	4.17574	6.05227	0.923254	2.91153	9.81416	4.86058	3.41939	3.83483	1.05364	881.046	11.9613	699.142	0.000245184
151	119.34	94.6484	84.7183	9.30957	-0.528927	2.41349	959.538	175251	0.000615571	1.42936	1562.79	5.27042	68.8796	55.5206	0.897113	3.28207	196.342	131626	0.0253421
152	24.37	8.73757	96.1795	1.46206	-2.76442	21.6471	9.11934	9.93583	0.832887	2.31587	14.8869	5.21063	5.09608	5.51844	1.34135	701.74	18.6697	1549.47	0.000407459
153	9.36	1.07207	97.4939	0.694049	-0.511276	5.18531	3.24851	1.97905	0.487975	2.03241	5.97141	5.35163	3.49033	3.99166	1.2208	182.068	12.7937	570.289	0.000154541
154	3.8	4.21569	97.7714	0.938808	-1.26185	7.33399	6.03773	8.0144	0.577223	2.36714	11.488	5.16699	5.00789	4.86715	0.974369	3.44141	16.3038	964.55	0.000273696
155	0	0.952767	95.9667	3.72553	-3.74943	18.3776	5.92907	19.2793	0.894192	2.29017	14.4467	3.9856	3.33351	4.17121	1.27934	720.956	13.8905	691.615	0.000551951
156	11.54	21.3239	96.4971	2.51615	-1.79877	8.43753	30.6083	68.5119	-0.360738	2.2924	45.0085	5.51118	8.9497	8.13334	1.09056	3.75956	28.5895	4527.96	0.000898411
157	4.9	15.7896	97.1649	1.53597	-0.727302	4.66707	9.22023	3.22158	0.252071	1.676	12.1068	6.218	5.95967	5.86288	1.26771	385.375	21.2953	1462.93	0.00039313
158	3.96	3.09616	98.6721	1.62667	-4.86003	37.8823	8.11659	25.4997	0.866681	3.0397	18.9185	4.443	2.69951	3.76399	1.4454	2462.47	13.1995	1441.91	0.000457705
159	1.37	2.25552	97.0052	2.96002	-4.03425	30.5301	6.15006	13.9374	0.951985	3.27813	15.5405	3.85064	3.37926	4.21308	1.11851	1174.07	13.9771	1132.26	0.000717211
160	19.32	7.64122	97.6347	3.13122	-4.1509	25.8363	18.0256	107.904	0.947255	3.4998	46.239	4.51014	5.50913	5.59313	1.40887	102.068	19.0947	2867.05	0.00112678
161	3.32	1.83372	98.0258	0.736964	-0.651703	5.03843	3.06535	1.77468	0.247646	1.66031	5.07912	5.44266	2.59048	3.23754	1.45283	695.727	10.6524	384.382	0.000118344
162	4.2	1.60125	96.0766	1.0288	-0.879449	5.46742	3.60981	5.12521	1.12051	2.91683	8.64448	4.93777	3.5188	3.68654	1.07061	603.04	11.9059	546.627	0.000236822
163	5.3	6.04414	98.8391	2.11684	-3.27332	17.285	7.18077	8.15803	0.199064	2.3425	13.4927	4.81011	3.72166	4.9757	1.66611	215.455	17.2019	1200.18	0.00048371
164	0.94	0.590368	96.9547	1.17978	0.354705	2.31465	2.631	0.906311	0.785548	2.43649	4.45868	5.20627	3.20819	3.15889	0.94695	708.233	10.3527	411.097	0.000165436
165	13.03	7.5928	97.3041	1.16267	-2.95351	21.8742	11.9048	47.7149	0.419409	1.59129	23.4815	5.25459	5.30513	5.79356	1.16864	104.91	19.1025	1889.67	0.000381392
166	17.47	9.00858	97.8586	2.11422	-3.15097	20.8491	16.2411	168.894	1.47919	4.89681	54.5053	4.66251	6.20978	6.88839	1.28517	95.1968	22.8707	2982.41	0.000865823
167	7.53	0.138964	97.2498	0.583496	0.577962	4.27815	1.95575	1.15357	0.848222	2.69068	4.46302	5.11852	2.38858	3.04149	1.20931	729.729	9.36481	305.588	0.000121175
168	4.7	13.9616	88.3561	3.36477	0.183144	2.02876	15.4372	37.3866	0.177592	2.07407	27.4098	5.11053	7.42977	7.71114	1.25301	4.25892	27.3974	2377.71	0.000799841
169	16.4	7.92321	97.3304	1.54482	-3.82691	26.5069	13.3685	68.0614	1.00569	3.07631	33.7834	4.72416	5.95963	6.86676	1.35216	4.36076	22.9171	2660.84	0.000639145
170	1.8	6.12785	97.4096	1.27833	-2.17803	19.1873	7.55389	7.75963	0.608037	3.13964	14.275	5.18816	4.81997	5.56082	1.30201	98.5669	19.1553	1154.4	0.000366415
171	18.07	19.046	96.6768	1.23757	-1.22213	8.81791	14.4401	11.2119	-0.338494	1.55233	18.9785	5.88356	7.04091	6.3517	1.06657	111.512	22.8479	2197.7	0.000452212
172	3.9	7.11304	96.5063	1.31769	-1.35022	9.45772	9.03103	28.1241	0.756751	2.07935	20.1874	4.86858	5.47732	5.80181	1.14989	3.74784	19.4994	1519.11	0.00047251
173	16.04	14.7687	95.2363	2.87141	-3.32332	15.4288	22.6273	151.759	0.493352	1.79709	43.6355	4.9759	7.38669	7.93004	1.22919	4.16274	27.1752	3718.48	0.00115881
174	1.16	0.593383	96.1485	0.953259	-1.38249	15.1444	3.51094	1.51413	0.192628	1.83148	5.79677	5.06009	3.63818	4.42599	1.22523	3.90452	14.4597	583.18	0.000219669
175	4.38	4.51311	96.638	1.61314	-0.520474	2.60571	5.91834	10.115	0.462576	1.87273	11.0149	5.12964	4.78526	4.53995	0.939242	367.426	14.7982	914.03	0.000296043
176	19.82	12.3619	96.2921	1.5108	-0.0801658	6.5331	12.3773	5.01792	-0.267648	2.77179	16.1629	5.23399	5.75299	6.07202	1.20996	348.83	20.0808	1910.78	0.000467038
177	4.27	16.7668	97.1848	2.81655	-3.63404	19.8822	24.3544	339.191	1.19551	3.37539	71.331	4.27478	9.59139	9.59002	1.28319	225.85	34.2863	4394.14	0.00184592
178	4.17	2.33733	98.5766	0.844358	-0.814088	4.81975	4.20889	4.10765	0.622247	2.479	8.7015	5.21864	3.80872	4.55924	1.23377	211.453	14.9637	680.071	0.000182318
179	1.06	0.149682	98.582	0.542937	-0.736884	6.63909	1.58138	0.762469	0.493546	1.63577	3.04281	5.33669	2.12558	2.83663	1.2219	677.223	8.34462	268.978	8.05504e-05
180	9.85	8.97446	96.3868	1.70915	-0.860564	6.14917	11.6702	47.0775	0.537964	2.02499	24.2572	4.85174	6.14368	6.45521	1.33712	4.39039	22.4771	2096.74	0.000641118
181	0.58	0.461755	98.2137	0.566283	-0.0979022	3.19692	2.22837	0.601582	-0.0427796	1.33517	3.23647	5.62784	2.71909	3.33303	1.37653	177.204	10.5889	353.785	9.2264e-05
182	0.89	0.379314	96.9855	0.838662	0.236064	2.70718	1.17918	0.27247	0.898517	2.6349	2.33891	5.32228	1.51071	2.36363	1.46849	1624.05	7.59732	187.714	7.23488e-05
183	1.71	0.657766	97.5245	0.687622	-0.556983	6.0568	1.89276	0.833198	0.511999	1.69154	3.39708	5.36599	1.88679	2.77241	1.4203	1287.56	8.97368	296.763	9.24787e-05
184	2.31	0.992584	97.5845	0.819995	-0.255269	4.31779	3.15473	1.18815	0.656256	2.98804	5.65376	5.28557	3.14894	3.74227	1.25635	169.614	12.1025	466.307	0.000157061
185	11.06	8.03208	97.0679	1.05534	-0.860292	6.25884	7.93606	6.75479	0.0956213	1.6935	11.7835	5.33187	5.18304	5.87946	1.26423	4.21982	20.2782	1242.91	0.000319554
186	10.65	3.37834	99.1515	0.706629	-2.04022	13.8388	2.41067	0.417986	-0.232723	1.96287	3.43281	5.44791	1.9358	2.69013	1.1039	2636.49	8.67009	433.643	0.000100652
187	3.1	4.79431	95.5166	2.51987	-3.19541	22.9781	7.00114	3.93431	-0.265588	2.9947	11.1256	4.65477	4.37632	5.40335	1.53808	193.32	18.6239	1324.03	0.000483842
188	30.4	29.0512	96.7095	2.07736	-2.86952	18.8502	49.3559	565.973	-0.0221303	1.51946	82.5075	5.19249	11.9332	11.4196	1.15617	3.75902	40.4189	6206.9	0.00124475
189	1.1	0.135649	98.0393	0.755143	-0.0469411	2.51641	2.02027	0.317532	-0.244667	1.8549	2.83111	5.49605	2.48046	3.16424	1.30174	106.581	9.79082	293.377	9.53064e-05
190	2.19	1.31872	96.2927	1.03296	-0.758707	3.79574	2.56209	1.59332	0.850681	2.73755	5.60301	5.09982	2.73514	3.45731	1.38813	252.723	11.1446	415.519	0.000161026
191	2.1	3.21439	98.1929	0.792297	-2.28951	15.2922	3.72953	1.72089	0.116209	1.40941	5.57007	5.48012	2.99961	3.92393	1.34549	716.707	13.0045	570.549	0.000157763
192	7.25	4.41719	97.4248	1.10785	-0.958163	3.68505	4.7168	4.30759	0.564995	2.43103	8.85679	5.51002	3.58698	4.17754	1.50416	4.90795	14.2689	685.028	0.000191979
193	0.61	0.268779	98.7069	0.658295	-1.45707	8.82493	1.30957	0.272304	0.901506	2.49251	2.3801	5.24828	1.83819	2.65554	1.49554	712.792	8.30315	230.469	8.2348e-05
194	6.32	2.39146	94.4183	1.71164	-2.5669	11.5751	3.89697	5.46259	0.658907	1.9414	8.16957	4.87538	3.57656	4.28207	1.31532	303.95	14.1129	698.769	0.000261145
195	0.91	0.147677	97.0943	0.719823	-0.0591713	2.97312	2.3745	1.6634	0.423063	1.56687	4.60925	5.43886	2.71286	3.53435	1.25359	557.451	10.9954	391.393	9.80504e-05
196	2.34	1.23319	97.421	0.67857	-0.521142	4.69613	2.985	2.89224	0.770745	2.38125	6.6767	5.26716	3.10797	3.85391	1.24305	188.13	12.129	461.756	0.000143559
197	0.27	0.705381	97.8161	0.760075	0.587422	4.2678	2.13973	0.894737	0.4815	2.17094	3.84979	5.51889	2.51357	3.22682	1.16237	620.277	10.0069	335.179	0.000100606
198	9.67	8.10726	93.1071	3.3637	-0.567463	4.60706	10.1825	67.3201	1.52758	4.51084	32.8145	4.40365	6.18373	6.63503	1.16026	4.01339	23.2398	1935.74	0.00084668
199	0.31	0.585059	97.9924	0.846276	0.0255039	2.83787	2.22351	0.72793	0.0259514	1.66641	3.64696	5.4803	2.39911	3.31591	1.50381	332.517	10.871	334.545	0.000109264
200	1.7	0.474815	97.2167	0.926519	-0.977207	7.51857	2.82647	1.71474	1.03301	3.3075	6.09653	5.11786	3.06758	3.8785	1.21481	3.75021	12.013	453.251	0.000180725
201	6.51	8.95817	95.73	1.19301	-1.72323	14.0559	8.79896	11.0179	0.229562	1.84859	15.1714	5.26534	4.98592	6.41229	1.52331	91.3077	22.6502	1466.65	0.000410304
202	5.9	1.37989	97.6779	0.658066	-1.43834	9.22914	3.13584	2.15928	0.509405	2.03588	5.8687	5.26844	3.41747	3.7805	1.07333	3.7183	12.1928	499.765	0.000162214
203	7.8	0.72471	97.6631	0.611869	-0.410388	4.57287	1.80812	0.867478	1.26367	4.09473	4.33624	5.26583	2.04287	2.94133	1.40461	1096.92	9.54201	274.697	9.56915e-05
204	2.34	1.71591	96.2583	0.699964	0.12727	4.75591	2.24452	0.246252	0.240498	1.48191	3.07834	6.05937	2.53497	3.24981	1.49565	300.973	10.8203	357.516	0.000123547
205	6.1	0.647292	98.6664	0.70466	-0.696498	4.32657	1.58849	0.550931	1.51277	4.14061	3.52794	5.41663	1.66578	2.62833	1.48772	1472.08	8.43887	237.144	7.94035e-05
206	1.63	0.796009	98.0984	0.639695	0.0946936	5.86398	1.91988	0.481444	-0.333476	1.57726	2.7899	5.56212	2.13567	2.86458	1.3949	903.62	9.10524	290.109	8.2812e-05
207	1.32	1.21299	98.9554	0.585334	-0.623216	5.49206	1.36693	0.518131	0.0066281	1.34431	2.50707	5.34772	1.17003	1.86179	1.25239	3189.97	5.96645	170.219	5.476e-05
208	1.79	0.277844	97.86	0.472011	-0.252002	5.72602	0.998807	0.133698	0.275795	2.05411	1.68106	5.178	1.29269	2.11611	1.54102	1767.69	6.81468	156.001	6.80826e-05
209	8.9	1.7909	99.1639	0.837833	-6.67508	95.4412	3.25205	1.9525	0.408937	1.90912	5.76109	5.07966	2.43144	3.14214	1.1545	1835.04	10.4024	622.692	0.000197271
210	11.4	19.6937	91.9763	2.63576	-1.77437	6.57858	11.2071	3.56769	0.948803	2.44217	15.1244	6.41177	6.36028	6.7222	1.32176	4.51365	24.4061	2127.7	0.000832507
211	3.12	1.83444	97.1068	1.41549	-0.483059	4.19637	2.56351	1.6467	1.27651	3.46285	5.95459	4.84506	2.52698	3.41958	1.40621	1115.34	11.0504	519.947	0.000222773
212	5.27	2.75106	95.0831	1.09241	-1.06023	7.04245	5.03283	5.73426	-0.1894	1.68926	8.83076	5.07013	3.7297	4.24757	1.2326	4.03825	13.8131	709.543	0.000246682
213	6.33	1.36544	98.8944	0.67928	-3.41156	33.9366	1.76035	0.328804	-0.0489734	1.37641	2.66535	5.23033	1.92261	2.79431	1.54075	1336.36	9.42209	305.609	0.000118678
214	9.88	3.88929	96.7879	1.00652	-0.467692	6.55686	5.70921	6.18377	0.755234	2.88775	11.691	5.22616	4.69176	4.81725	1.11396	94.7465	16.5105	929.598	0.00030325
215	4.02	0.34934	97.5915	0.874693	0.349832	3.72791	1.7801	0.571132	0.502196	2.07346	3.38148	5.16067	2.09718	2.98517	1.46814	440.369	9.32519	264.034	0.000114467
216	2.25	0.770578	97.6953	0.943154	-0.931704	11.2192	2.89416	2.38151	0.648745	1.98484	5.84631	4.79833	3.11855	3.65123	1.24814	4.12401	11.7062	441.526	0.000199158
217	0.81	4.25818	95.8888	1.54081	-6.55179	122.955	11.0968	64.0414	0.655305	2.10571	27.0007	4.92352	3.97067	4.89301	1.30564	100.598	15.984	907.47	0.000481944
218	106.99	47.3844	93.3806	5.77057	-1.85528	7.24696	155.83	7254.06	0.585718	2.0587	311.674	5.1908	21.4749	17.1735	0.828264	3.16972	61.3578	25750.5	0.00388267
219	7.29	3.45537	98.0361	1.23027	-3.36311	22.6282	4.06778	4.40875	0.544444	1.79836	7.86624	4.97213	3.31876	4.24219	1.32365	449.47	13.9879	644.85	0.000229808
220	77.56	52.5007	92.4985	6.38172	-1.87335	7.05062	220.478	2341.18	0.870595	2.52529	319.312	5.33609	24.1246	20.1776	0.917011	3.23474	68.8892	30369.8	0.00586478
221	1.88	1.18948	97.583	0.726165	-1.50898	7.74967	1.98517	0.771112	0.738852	2.37666	3.92161	4.97178	2.37913	3.19141	1.60249	498.826	10.5071	376.204	0.000143937
222	7.35	2.40491	97.0295	1.26262	-0.948797	4.38544	5.05542	8.10362	1.23616	4.03056	12.5991	5.06538	3.71929	4.32878	1.41077	204.492	14.7079	771.509	0.000267912
223	10.09	5.09579	97.3294	1.25397	-1.76395	14.6428	7.42302	5.36417	-0.606561	2.63657	11.6624	5.03835	3.75886	4.39	1.48452	316.193	14.8474	1182.63	0.000319088
224	0.73	0.287641	98.9751	0.846732	-1.64291	6.84611	1.1479	0.20738	0.358483	2.08387	1.93672	5.09198	1.44834	2.19665	1.33021	2160.07	7.06403	194.204	8.60081e-05
225	0.46	0.284214	96.53	0.636179	0.479992	2.94526	1.86421	0.483167	0.520247	1.61922	3.01687	5.45836	2.32753	2.88846	1.19864	855.091	8.85682	277.177	9.83678e-05
226	2.85	4.28686	96.0802	1.08639	-3.81157	41.884	5.18194	4.87101	0.651282	2.7893	10.655	4.79996	4.32612	4.75522	1.16168	3.89562	15.7334	962.871	0.000358417
227	1.61	1.54888	97.7581	1.28175	0.396977	2.71347	2.40009	0.690297	0.262879	1.76616	3.9349	5.48695	2.14347	3.40831	1.64343	583.498	11.3388	360.59	0.00010396
228	10.65	3.4725	96.6494	1.11394	-0.406024	5.22699	5.69671	6.75318	-0.0050006	1.52652	9.58504	5.04279	4.00047	4.32701	1.08743	469.14	14.229	732.399	0.000260023
229	8.69	3.28139	98.84	1.05243	-4.62333	46.8946	6.26451	24.997	0.815315	2.06032	15.8769	4.95334	2.63671	3.35213	1.37614	1540.35	11.1528	769.261	0.000221429
230	0.43	0.425301	98.9159	0.675646	-4.36833	52.6001	1.63573	0.356683	0.59419	2.31021	2.87755	5.27469	1.97692	2.96868	1.57976	641.306	9.57504	323.344	0.000113524
231	4.14	11.1252	95.6786	1.65812	-0.0789873	5.61703	12.8565	51.4159	0.322252	1.98499	28.0364	4.94222	6.83713	7.15008	1.32279	4.5014	25.1897	2059.24	0.000599044
232	1.11	4.78024	96.0002	1.05967	-0.303525	3.46004	6.77554	1.79203	-0.812005	2.67819	8.40883	5.60172	5.47972	5.52712	1.02593	3.56088	18.7511	1125.54	0.000249703
233	3.58	0.696312	97.3916	1.39996	-3.60202	28.4968	2.47511	2.66129	0.979349	2.43446	5.96989	4.65648	2.18016	3.24833	1.74158	215.657	10.9603	503.699	0.000218839
234	11.15	2.22483	96.4047	1.24169	0.0407625	3.497	4.39906	4.28329	0.796712	2.43311	8.64606	4.8577	3.89181	4.19807	1.12269	201.077	13.8308	640.972	0.000301073
235	33.73	20.2831	94.4259	3.08477	-3.12252	17.6216	48.2304	1153.26	0.747392	2.13529	119.493	4.80721	12.049	11.2481	1.03634	3.71364	40.7126	7900.76	0.00214692
236	0.13	0.254689	98.8941	0.392015	-2.59247	29.6909	0.725669	0.0966052	-0.0719649	1.50394	1.14005	5.10349	0.765284	1.52709	1.54093	3053.43	5.11442	113.938	4.75804e-05
237	1.86	1.76975	95.6975	0.908076	0.365081	6.85153	3.36278	1.03009	-0.11614	1.88984	4.94217	5.58019	3.06806	3.86975	1.57958	448.267	13.3762	574.968	0.000178221
238	7.38	3.33384	98.3775	1.39858	-7.96626	88.9831	5.25186	6.06854	0.282549	2.03943	10.3574	4.59642	3.4437	4.03019	1.30109	283.719	13.0995	674.507	0.000356272
239	7	3.75603	97.4651	1.17165	-0.757762	4.15794	4.61936	3.60524	1.37548	3.87949	9.52785	5.22782	3.76335	4.34155	1.234	198.964	13.7787	796.908	0.000245073
240	5.21	1.43345	97.6023	0.782827	-0.0711601	3.23268	2.40286	0.706525	0.212289	1.66626	3.75885	5.38123	2.34733	3.12881	1.3265	1264.78	10.3232	353.187	0.00011532
241	20.77	2.2004	97.729	1.38027	-4.01236	27.035	4.72702	4.54075	0.551477	2.0045	8.99783	4.79091	4.25418	4.56775	1.01009	3.39407	14.8611	806.702	0.000332145
242	9.12	0.98983	94.576	2.98869	-7.57978	69.456	4.38475	6.86803	1.01633	3.02725	10.8439	3.77503	3.63513	4.36462	1.24139	169.701	14.699	760.47	0.000954949
243	0.72	1.81843	98.1489	0.808181	-0.802027	6.13893	3.27408	2.76985	1.16579	3.53513	7.47907	5.3926	3.55494	3.93719	0.989277	3.18795	12.4163	538.836	0.000164057
244	4.22	0.25222	98.7237	0.645132	-0.351285	6.05725	1.36619	0.268728	0.521876	2.12029	2.24158	5.41869	1.53313	2.25508	1.52081	1417.4	7.25241	178.185	6.84097e-05
245	8.09	1.38466	97.0274	1.25776	0.330971	2.52779	3.80192	2.66622	0.246051	1.82734	6.58216	4.78176	3.37621	3.85204	1.12574	1273	12.5806	644.377	0.00024782
246	33.32	4.96237	98.5673	1.7642	-6.28641	65.6763	11.6796	97.1979	1.36055	4.04847	37.9862	4.53754	3.76022	4.33137	1.15392	2480.35	14.9001	1905.39	0.000617815
247	3.18	1.07862	96.9548	1.1746	-0.0815944	5.01032	2.58073	1.26383	0.546544	2.23515	4.97742	4.84878	2.74988	3.58941	1.41318	274.614	11.3291	431.88	0.000161988
248	2.81	1.84081	94.1987	1.09386	-0.684375	3.81376	4.67877	4.22728	0.519537	1.94544	8.70101	5.35465	4.62159	4.60477	0.887168	3.24034	15.2574	740.539	0.000236902
249	35.54	17.5763	89.8957	3.52283	-1.02	4.80007	31.7998	754.462	1.18709	3.17489	92.4197	4.64964	10.7995	9.83402	0.970423	3.32806	33.9111	4749.3	0.00178615
250	27.28	5.37615	96.5766	1.20265	-0.578246	4.6996	6.81041	10.5156	0.728571	2.11395	13.2864	5.14992	5.28844	4.88725	0.966131	216.113	16.4504	1040.96	0.000323817
251	12.23	5.95673	98.8277	1.08988	-4.20068	34.7405	7.74507	26.5847	0.951562	2.62619	18.4615	5.1659	3.42784	3.95284	1.32019	1328.45	13.0998	974.543	0.000265137
252	15.49	2.72376	96.8807	0.962305	-1.52424	9.50262	4.9395	4.3217	0.237309	1.72752	8.64923	5.1892	4.14731	4.28375	1.07625	3.59455	13.9431	836.162	0.000237562
253	31.22	8.09211	94.9952	2.30267	-0.305452	3.78221	10.9558	62.3061	0.665476	1.86166	25.0258	4.61153	6.21099	6.15147	1.07365	3.66103	21.1139	1659.11	0.000757984
254	0.29	2.103	97.1691	2.70469	-2.5513	11.3139	5.1603	19.3777	1.64228	4.74671	17.6761	3.92695	2.96749	4.41899	1.59013	696.132	15.2227	883.745	0.000739733
255	0.96	2.98369	97.9159	0.758382	-2.98128	35.9432	3.90617	4.07106	0.412214	1.92057	8.04935	5.16569	2.88341	4.22074	1.50909	110.975	13.8349	774.463	0.000182169
256	48.89	30.4888	94.5116	3.42707	-2.33827	9.5487	29.3168	35.9371	0.474945	3.41259	41.9281	5.07967	10.7732	9.11421	0.898244	3.28656	31.1567	4239.01	0.00112893
257	7.39	4.99373	95.6534	2.10552	-0.915795	4.36586	6.14807	6.48244	0.607487	2.86575	11.541	4.80761	4.81292	5.1062	1.16475	3.84531	17.1671	1061.29	0.000387681
258	5.17	3.26547	97.1657	1.92864	-3.21248	15.4223	5.59107	12.3002	0.750405	2.28798	12.7077	4.62011	3.78125	4.52452	1.40891	641.676	15.1253	1072.59	0.00037853
259	14.1	12.2251	95.4711	1.39377	-0.820106	8.04456	12.3966	42.8183	0.407546	1.96847	26.2175	5.09749	6.99224	6.55489	0.98205	3.32603	22.1877	2092.73	0.000568531
260	2.07	4.78396	94.6737	1.8754	0.0246091	3.93119	7.07212	13.7813	0.873266	3.14972	16.404	4.70006	4.80604	5.24505	1.16389	101.553	17.4622	1144.02	0.000471108
261	2.34	2.45022	98.1406	0.909185	-0.909172	4.75477	3.95343	3.73663	0.596893	2.62789	8.59617	5.28555	3.4627	3.98349	1.35849	88.1375	13.0289	612.561	0.000192805
262	0.85	2.2755	97.5988	1.2681	-1.34451	6.43436	4.00384	3.56984	0.936654	3.34009	8.58014	5.1813	3.13331	3.75888	1.15258	1067.63	12.3788	607.979	0.000210291
263	3.19	2.20598	98.1318	1.78718	-5.52442	42.7333	5.32246	8.55368	0.763661	2.2963	11.5546	4.14878	3.68694	5.31567	1.43749	4.64019	18.0973	1310.74	0.000562972
264	0.87	2.87304	99.0508	1.03476	-3.1157	24.4243	3.87264	1.54947	1.03876	3.24486	6.9428	5.4491	2.71809	3.54797	1.37913	1190.24	11.8103	782.138	0.000205844
265	0.13	0.354348	99.4947	0.534906	-1.07962	4.67433	0.976805	0.106152	0.948807	3.48447	1.80794	5.6057	1.40695	2.03527	1.42233	1766.44	6.58289	165.838	5.66955e-05
266	4.06	3.71823	97.2514	1.40623	-1.2353	10.4596	6.81788	16.2143	0.71195	2.11703	15.1677	4.89118	3.99718	5.27615	1.46071	377.153	18.2989	1281.21	0.000364978
267	1.73	0.435918	97.9561	1.04375	-1.8906	9.97081	2.12654	0.319003	-0.320427	2.10829	2.96446	5.44948	2.68848	3.36292	1.34534	4.35831	10.4441	355.242	0.00010282
268	5.99	19.8099	96.4777	1.30674	-0.60579	5.58114	19.5459	23.9316	0.606879	1.74363	27.882	5.40433	7.47655	7.33512	1.37483	89.8713	25.0119	2638.82	0.000574153
269	4.17	3.59742	97.0019	1.20695	-5.5968	104.182	4.83909	3.78896	0.289869	2.0239	8.80496	4.92179	3.70439	5.08889	1.37802	197.082	17.0481	1232.86	0.000372694
270	53.73	31.8919	95.2055	2.15384	-1.22531	5.31629	30.8099	89.8096	-0.368763	1.79184	43.1275	5.25707	11.0597	8.90979	0.977089	3.53612	31.8195	4563.35	0.00101225
271	0.5	0.719401	99.4886	0.779413	-3.00792	16.0586	1.47291	0.199038	-0.0191827	1.89789	2.32926	5.40898	2.08789	2.38012	1.22017	724.429	7.80782	220.616	0.000108845
272	13.7	0.663227	96.4646	0.89576	-0.764273	5.57491	3.06369	3.45861	0.77408	2.14409	6.51563	5.00836	3.02275	3.7796	1.18106	169.256	11.8547	460.773	0.000168826
273	4.38	0.360169	98.8262	0.698677	-0.0396471	2.7568	1.5642	0.340066	0.187741	1.76098	2.57748	5.6994	2.168	2.57012	1.15267	813.871	8.09437	246.487	8.35801e-05
274	6.39	3.35093	98.9462	0.60217	-7.53409	99.6646	3.94927	2.38634	0.28723	1.62211	6.40959	5.95649	2.65954	3.7179	1.63921	5.17799	12.7615	612.232	0.000144978
275	10.43	1.04349	99.2236	0.505707	-1.61168	28.7307	1.85635	0.624481	-0.161728	1.46659	2.9018	5.54549	1.70975	2.46304	1.43999	1688.1	8.10905	296.221	6.85469e-05
276	0	5.06473	96.3863	1.92392	-5.146	44.7936	10.3085	42.3871	1.25912	3.38129	26.4019	4.33433	4.67995	6.22069	1.29265	655.708	20.6485	2468.82	0.000796916
277	3.46	4.04574	96.8356	1.03434	-0.511574	4.23453	4.55739	4.43929	1.01763	2.8024	9.21407	5.2472	4.27284	4.58113	1.19203	3.98995	15.3304	781.859	0.00027233
278	1.09	0.96213	99.4645	0.742635	-2.35067	14.2759	1.7763	0.478073	0.477721	1.84303	2.88516	5.06418	1.75362	2.57562	1.3485	2345.03	8.51834	302.054	0.000103915
279	12.59	3.18323	98.9485	1.09751	-2.63564	15.601	3.43771	2.29041	1.20444	4.27818	7.68839	4.97563	2.84957	3.78005	1.44334	1028.72	12.7929	677.944	0.000228147
280	1.76	1.6588	97.3625	1.05291	0.403715	3.17668	2.21205	0.447491	1.11865	3.4776	3.89584	5.72856	2.81378	2.95811	1.35835	4.77289	10.1111	339.921	0.000143715
281	10.1	3.15283	95.772	1.22302	-0.39839	4.52352	4.87763	2.88894	0.330208	2.23095	8.11057	5.31547	4.62078	4.31613	1.03277	3.57977	14.9376	753.026	0.000318913
282	19	13.6056	95.9415	1.80426	-0.3372	3.40601	11.8705	29.2335	0.588645	2.32028	22.9302	4.98545	6.96032	7.02071	1.18649	3.96098	24.0566	1891.94	0.000574897
283	10.06	0.403241	96.6942	0.866045	-0.0933022	2.39729	1.82126	0.652095	0.189838	1.47709	3.10925	5.07049	2.31906	3.10802	1.44863	307.979	9.60971	303.827	0.000123683
284	9.16	7.04034	97.0621	1.47674	-3.65478	25.1552	4.03859	1.50099	1.58985	4.19968	7.0516	5.96449	3.77781	3.89403	1.14959	101.232	13.3878	857.167	0.000324258
285	0	0.528143	97.6609	0.591627	-0.0895671	3.93686	1.46994	0.30919	0.509718	1.6953	2.37393	5.63788	1.95779	2.64326	1.31502	695.11	8.19916	228.299	8.36991e-05
286	3.26	7.39401	96.9647	1.13712	-2.06367	34.5418	8.50173	1.7214	-0.290482	3.26446	11.1555	5.92499	4.80141	5.45534	1.36469	4.5501	19.7553	1637.14	0.000326839
287	3.49	1.5187	97.8925	1.0188	-0.841506	4.97835	3.22434	3.26185	0.693593	2.28885	6.98824	4.99553	2.58431	3.22337	1.31073	1311.59	10.4461	446.463	0.000170934
288	5.14	6.35994	96.3064	1.07845	-2.79005	35.4843	7.01218	8.32097	0.926302	2.35175	12.6145	5.5221	3.74651	4.15453	1.18542	610.576	13.6258	839.763	0.000311574
289	0.82	2.87051	97.2042	1.34351	-1.52427	11.0912	3.95881	4.45515	1.00851	3.07878	9.07535	5.00369	3.25587	4.03249	1.32407	327.671	13.277	618.095	0.00023748
290	3.22	0.122498	99.6348	0.434625	-1.02414	2.6877	0.679346	0.0705513	0.321283	1.58581	1.15262	5.50018	1.02187	1.61559	1.43803	2121.8	5.11443	100.195	3.89308e-05
291	7	7.46093	97.9187	1.56209	-2.08072	13.2094	15.3775	100.977	0.56128	2.25384	35.9508	5.00701	5.35101	6.30916	1.34679	182.529	21.6062	2228.09	0.000504822
292	43.79	26.799	96.2777	4.5568	-2.65314	10.8093	84.399	2572.6	1.44015	3.61774	202.129	4.89806	14.3579	13.0439	1.0926	3.94198	46.1975	12597.6	0.00327528
293	7.63	0.510141	98.8739	0.459293	-1.89297	15.9891	1.56507	0.495763	0.795969	2.45966	3.13364	5.59671	1.85953	2.33715	1.11683	2099.39	7.51458	243.57	6.9626e-05
294	19.11	10.1057	98.0167	1.17809	-1.5515	8.47119	10.2445	19.1167	0.328915	2.14084	18.8277	5.27471	5.07665	6.29238	1.41734	100.013	21.7547	1429.16	0.000351848
295	11.08	1.64964	96.3555	2.03458	0.0250903	1.68404	3.00129	1.43556	0.621318	2.27755	5.5417	5.47235	2.56936	3.17911	1.33344	1149.66	10.8102	426.056	0.000134308
296	4.24	4.99906	98.1333	1.14128	-6.57379	92.2512	10.3546	10.3138	0.784861	2.72472	17.1542	5.73877	4.41226	5.66485	1.17991	4.07405	19.9808	1765.6	0.000389086
297	9.9	3.6839	98.1402	0.874073	-1.62876	15.3587	3.1253	0.325958	1.08507	3.52764	4.60946	6.23157	2.67597	3.41349	1.61338	202.695	11.8452	529.356	0.000146389
298	17.69	20.3381	97.214	2.89805	-2.24459	10.3817	33.4721	270.134	0.912621	2.24936	65.2709	5.43516	9.12985	9.27431	1.31091	4.56619	33.534	4837.35	0.00114951
299	4.06	8.3758	96.0827	3.24998	-2.46104	9.16324	8.76349	8.464	0.646203	2.37901	14.7945	5.04073	5.31668	5.53618	1.17972	3.94322	19.2117	1446.91	0.000465998
300	1.77	0.920407	98.7017	0.564613	-1.37912	9.96144	2.00872	0.679225	0.157786	1.85137	3.572	5.23911	2.11058	2.92249	1.25628	1089.6	8.94368	312.022	9.93612e-05
301	9.22	2.84375	99.1716	0.726313	-2.81429	19.8662	4.02948	4.51308	0.854043	2.6559	8.44606	5.2237	3.10918	3.55845	1.2532	987.159	11.7332	648.036	0.000165275
302	0	4.24535	96.0864	1.59103	-0.810767	5.95319	7.39495	13.2266	0.384062	1.48382	13.0122	5.02641	5.64124	5.32285	0.852361	3.02651	17.6898	1229.73	0.00039453
303	0.12	0.96505	97.9174	0.867299	-0.756828	3.60307	2.1679	0.36324	0.0118754	1.74945	3.06929	5.69075	2.69595	3.5478	1.24834	93.9545	11.1101	365.315	0.000101416
304	0	0.828914	98.3201	1.12166	-1.77699	9.1662	2.33524	1.39369	1.04113	3.03288	5.19775	4.85683	2.70859	3.3226	1.30729	182.291	10.7548	369.026	0.000178064
305	5.41	3.57963	96.7889	1.09255	-0.915218	9.96653	4.11951	1.39714	0.330282	1.56668	6.08132	6.02747	3.0957	3.96134	1.35469	182.616	13.9396	683.013	0.000202042
306	4.8	7.05612	93.0384	4.32027	-1.34132	5.46631	14.0626	86.4379	1.01548	2.93688	34.16	3.9757	6.79719	8.07767	1.46399	5.08923	28.8	2622.11	0.0017275
307	4.23	3.63063	98.0266	3.83628	-4.56839	30.9618	8.62957	25.663	0.57114	2.20096	19.3745	3.697	4.07024	4.7214	1.12651	1860.7	16.4948	1611.94	0.00121305
308	0	9.10969	96.7166	1.3538	-1.57848	10.7736	11.2202	14.4076	0.976184	3.01372	19.974	5.35215	5.67892	6.12557	1.16383	87.5599	21.3449	1745.73	0.000411135
309	6.59	14.6457	94.0264	1.51815	-0.108822	5.31847	11.9602	28.1617	0.325858	1.75166	21.5808	4.97133	6.60102	6.78126	1.09729	352.295	22.9485	1972.45	0.000602259
310	0.14	0.559698	98.9534	0.94059	-1.09542	3.64982	1.75504	0.267839	0.468812	2.29244	2.84988	5.68222	2.13981	2.6458	1.17888	739.066	8.17417	257.669	7.6805e-05
311	17.08	18.1406	97.3957	1.41304	-1.1079	5.00539	12.941	8.3197	-0.317352	2.04422	17.0303	5.41164	6.73244	6.1945	1.04358	203.519	21.3716	2129.53	0.00046139
312	0.3	1.58045	98.5921	0.785534	-2.17804	13.8607	2.07422	0.713647	1.02285	3.20054	4.22594	5.07348	2.24668	3.25651	1.64233	651.861	10.8764	375.554	0.00012692
313	27.76	10.8685	97.5859	1.43128	-1.07006	4.80942	8.14214	12.4576	1.12362	3.03887	16.2312	5.61148	6.20519	6.17473	1.12087	3.78463	21.3039	1451.24	0.000400415
314	6.12	1.64672	97.3994	1.08062	-2.26644	12.0313	3.47619	1.089	-0.183414	2.06752	5.10944	5.316	3.50765	3.91729	0.99492	3.28796	12.1937	499.116	0.00017558
315	2.73	2.46194	96.9484	0.870178	-0.0267502	4.94649	2.96508	1.83923	0.129913	1.69511	5.38026	5.3533	2.55634	3.22207	1.26711	1568.9	10.7903	445.611	0.000144273
316	3.2	11.2214	91.273	2.41629	-1.30005	9.89501	20.462	66.5528	0.137371	1.72045	33.7697	4.97066	8.04976	8.96818	1.17793	4.06425	31.3371	3635.75	0.00111293
317	15.69	11.1277	99.0103	1.5515	-3.10713	15.1968	13.5234	14.2734	-0.564524	2.81704	18.4816	5.24016	4.62279	5.00554	1.2743	1866.08	17.1178	1925.58	0.000422129
318	1.49	9.95371	96.2016	1.20044	-1.2721	8.83192	7.31111	4.75766	0.523794	1.92248	11.4737	5.70344	5.57241	5.61065	1.15277	4.00803	20.035	1284.01	0.000389342
319	1.99	1.70586	97.8424	0.607457	-0.935005	8.50363	2.61052	1.12506	0.748994	2.57388	4.98414	5.53236	2.86772	3.83408	1.33022	497.883	12.3565	452.728	0.000115361
320	1.93	2.59241	99.6396	0.913069	-8.85887	106.686	6.86809	9.74438	0.366837	1.84774	12.5516	5.57132	2.58662	3.92201	1.86255	415.869	13.8899	835.067	0.000265907
321	133.41	103.034	92.8699	4.36777	-1.02281	4.12285	197.014	14331.7	1.79156	5.24028	542.452	5.749	32.1719	22.5136	0.70227	2.94864	78.735	35022.2	0.00520108
322	13.75	11.6125	96.7363	1.66949	-0.954338	6.94072	10.5764	26.4205	0.727389	2.27015	20.9304	5.89293	5.97259	5.86536	1.2103	4.14162	21.0065	1540.31	0.000490046
323	2	4.02227	97.8499	1.23197	-1.38871	7.38413	3.98661	1.10455	0.442459	3.17787	6.55369	5.37748	3.72979	4.23134	1.09956	87.2209	14.1116	669.813	0.00023034
324	11.22	15.0102	94.769	1.63555	-3.02198	20.9734	14.8012	55.3367	0.639682	2.33436	30.432	5.14556	6.64769	8.63621	1.56771	5.20803	30.5932	2429.23	0.000734058
325	63.73	68.903	86.8649	4.64424	-0.752946	3.91157	88.2153	1559.46	0.340896	1.68898	151.536	5.44868	21.3343	16.1329	0.890988	3.43561	58.6626	13109.5	0.00357408
326	5.33	4.82235	96.9392	1.06641	-0.817967	7.70058	6.82627	3.05728	0.00559121	2.04022	9.70932	5.54803	4.62545	5.26009	1.04695	3.49394	17.6075	1117.44	0.000251627
327	3	3.69828	96.9662	1.17936	-0.320278	2.95624	4.38112	2.35726	0.640163	2.54748	7.86544	5.34527	3.3965	4.31339	1.54425	361.403	14.6443	709.296	0.000210554
328	12.76	10.0859	98.9538	2.52465	-3.16062	13.3595	11.9254	64.1411	0.720022	2.36387	29.7952	4.44172	4.53124	6.00192	1.31208	2917.21	20.3369	2271.82	0.000884448
329	5.65	6.08472	97.8739	0.864331	-1.93044	17.3268	5.46477	2.26311	0.0568234	1.81779	8.19488	5.42703	3.46222	4.61726	1.40145	1117.24	15.6648	935.131	0.000209171
330	3.28	6.95905	97.5699	0.892233	-2.95784	27.0467	6.4099	1.66912	1.32009	3.78931	9.71119	6.09012	3.9498	4.90875	1.53145	242.645	17.7115	995.576	0.000261916
331	2.71	1.5824	97.6574	0.917554	-1.53829	15.0911	3.40889	1.40327	0.929221	2.54246	6.00016	5.21619	3.28403	4.17592	1.33407	4.3777	13.7191	552.915	0.000197988
332	5.91	1.00139	99.1776	0.539413	-0.759774	7.53214	1.94257	0.278623	0.0380776	2.00034	2.99865	5.59411	2.12906	3.03272	1.50487	475.708	9.51867	300.487	8.29586e-05
333	15	12.5706	96.1122	1.71515	-1.18862	6.12182	13.3668	22.3803	-0.0882115	1.75526	20.2079	5.54185	6.12317	6.60327	1.34629	4.3883	23.1127	1857.47	0.000475864
334	4.94	1.12629	97.5801	0.738241	-0.587158	4.61348	2.08794	0.205068	0.936534	4.25999	3.35243	5.47296	2.37684	3.30614	1.50296	946.604	10.8428	363.187	0.000106462
335	131.16	84.0049	92.3684	7.4135	-1.64822	5.604	278.825	4422.15	-0.225719	3.25943	417.468	5.23829	32.887	22.7699	0.703066	2.91367	79.6777	37276.5	0.00776181
336	0	2.0609	98.0227	1.32685	-1.22198	9.05681	3.19252	1.05018	-0.0724972	1.51222	4.59246	5.00772	2.70257	3.26324	1.06825	1823.96	10.8745	648.778	0.000191653
337	2.81	4.66043	97.7042	1.23323	-3.51246	36.7258	5.34246	1.78164	0.422278	1.88639	7.61606	6.01587	3.4494	4.50519	1.72158	5.70673	16.3945	688.45	0.000261613
338	4.87	6.63519	96.3454	1.39838	-1.37683	5.35912	4.76493	3.76316	1.26746	3.3959	9.54405	5.45952	3.7211	5.10592	1.77656	98.1187	18.9303	855.797	0.000297326
339	0	0.473929	98.0292	0.770393	0.241139	3.92093	1.6077	0.459649	0.693261	2.02567	2.88711	5.45526	2.0704	2.92247	1.51919	806.441	9.45546	292.865	8.82359e-05
340	1.91	1.44243	96.9955	1.29553	-1.35443	10.8736	2.34286	1.92354	1.45869	4.41987	6.26557	4.8597	2.60291	3.52921	1.55823	220.616	11.5273	424.533	0.000200517
341	0.16	1.93895	97.1127	1.09018	-0.399846	3.52543	2.76545	1.15949	0.353622	2.13691	4.89852	5.58993	3.01278	3.57469	1.24741	107.694	11.4392	456.788	0.000141422
342	0.79	4.67289	96.6888	0.934876	0.154781	5.05871	4.03711	0.678118	0.105276	2.47946	5.6983	5.81611	3.50872	4.38414	1.44466	175.276	14.67	692.948	0.000198525
343	1.79	14.3755	92.103	2.91749	-0.496206	3.19789	17.6032	53.0193	0.500739	2.10465	32.8563	4.89029	7.57955	7.48964	1.15513	167.909	26.9103	2380.98	0.00104201
344	0	0.845432	95.8403	1.53103	-3.21828	47.2031	4.75751	12.5397	1.74904	5.68849	15.5709	4.48392	3.1713	4.49628	1.48474	217.541	14.4684	1306.59	0.000365627
345	2.06	0.350384	98.782	1.27928	-7.45647	77.0439	1.727	0.617094	0.764101	2.71101	3.52878	3.82977	1.66095	2.72105	1.1814	2443.88	8.9342	524.323	0.000222515
346	5.89	0.801213	98.5149	0.726801	-1.52862	7.76813	1.55722	0.404184	0.111926	1.62484	2.56979	5.18633	1.9269	2.61172	1.18694	1901.92	8.28628	272.341	9.54369e-05
347	1.72	3.80942	97.9739	2.0793	-1.73652	5.72714	4.99116	4.1002	0.816467	2.88412	9.60542	4.92987	3.83242	4.04973	1.07606	990.762	13.1134	808.176	0.000295029
348	9.54	7.03628	96.8524	1.53304	-0.66356	4.5716	9.01298	16.2636	0.3189	1.5767	16.3449	4.83524	6.45682	6.42065	0.978808	3.4493	21.619	1657.65	0.000518165
349	0.61	3.06049	96.4604	1.92629	-0.57682	3.17533	5.34082	7.62729	0.774449	2.38447	10.7582	4.77561	4.55592	5.3172	1.2436	4.03939	17.7425	900.411	0.000353415
350	0.35	1.20367	95.3937	0.913916	0.577211	3.92569	2.41267	0.669162	0.845911	2.85705	4.41138	5.88221	3.16374	3.3112	1.33246	116.653	11.2082	408.657	0.000165667
351	13.11	10.3765	98.4065	2.54069	-5.05583	35.843	33.1234	459.118	0.27483	1.68394	68.4563	4.76064	6.35752	7.43068	1.43147	1353.83	24.9748	5191.6	0.0012093
352	7.36	11.1857	93.3046	4.1776	-2.58458	12.2556	16.7078	176.155	1.25924	3.60552	50.3911	4.04315	7.9613	7.31832	0.88575	3.14811	24.8159	2991.02	0.00185701
353	0.12	1.17148	96.9817	1.03154	-0.752577	5.76469	4.62234	2.56668	0.430221	2.36653	7.97704	5.34498	4.4937	4.63837	1.01089	3.58125	15.5203	748.192	0.000222105
354	3.82	4.94366	96.5128	1.58398	-4.97386	41.0737	8.22014	18.797	0.676028	2.07194	16.3627	5.00773	4.76794	5.2605	1.33082	222.93	17.8658	1200.94	0.000442049
355	0.14	0.235364	99.5285	0.563051	-1.00056	3.72539	1.3299	0.481314	0.856825	2.54881	2.73577	5.39939	1.62859	2.05744	0.975939	2645.87	6.32348	192.014	6.74379e-05
356	2.98	4.9355	96.5733	1.2164	0.125927	4.00174	5.51935	9.35104	0.60408	2.1304	11.7088	4.97134	4.17031	4.74129	1.38846	634.94	16.1224	955.76	0.000311907
357	12	6.87308	97.7902	1.07822	-2.18415	15.201	8.62056	20.8571	0.547071	1.9194	16.5275	5.14257	5.60508	5.63078	1.06446	3.70756	19.5516	1217.89	0.000371649
358	3.53	7.63913	95.519	3.51357	-5.71753	39.2854	11.8384	43.2233	0.61624	2.05335	23.5946	4.13417	6.27041	6.09074	0.943996	310.734	21.3969	2223.67	0.00117197
359	1.8	1.61275	98.4352	1.00091	-1.14857	5.67414	2.66237	1.30168	0.928514	2.61139	4.96995	5.22151	2.79235	3.31675	1.36347	510.144	10.6934	403.991	0.000164757
360	0	1.201	98.0425	1.01504	-6.36658	62.4424	2.23956	1.06341	0.894972	2.57033	4.63442	4.29641	2.08232	3.35887	1.79383	505.304	11.0922	400.422	0.000250227
361	0	2.86158	97.4868	2.23737	-1.01416	4.07672	4.07255	4.34782	0.930369	3.32771	9.52751	4.33405	3.36694	4.32043	1.24649	1307.31	14.398	762.895	0.000426889
362	4.65	1.13612	99.1693	0.52089	-0.118544	6.29303	1.29606	0.152863	0.287217	2.2802	1.99911	5.58773	1.27782	2.06633	1.27232	2828.95	6.77526	187.507	5.56443e-05
363	4.32	1.53212	97.5987	1.02935	-5.71146	103.694	3.98156	8.20847	1.04929	2.65414	10.2344	4.93124	2.64033	3.8277	1.5049	671.6	12.5428	766.837	0.000226233
364	0.33	0.29962	98.0834	0.701832	-0.239853	3.4036	1.95552	0.243685	0.89451	3.0963	3.12555	5.67405	2.40761	3.21266	1.49819	4.75452	10.454	308.691	0.000102442
365	16.1	1.75458	99.1489	0.584389	-0.345662	3.61543	2.5823	1.018	0.267993	1.60883	4.21532	5.67476	2.72712	3.00272	1.1236	913.924	9.33923	387.521	8.9303e-05
366	3.53	2.27022	96.8403	1.61155	-2.92161	21.7923	5.33162	9.64937	0.494755	1.69774	10.8303	4.91753	3.55634	4.32028	1.31246	104.161	14.2503	806.761	0.000312723
367	0.6	2.77586	96.7856	1.52203	-0.0612485	2.5976	4.63	1.35388	0.0982937	1.48531	6.30712	5.11491	4.56288	4.39961	0.929041	191.764	14.795	721.839	0.000284719
368	0.99	1.83163	98.4146	0.89469	-1.83672	13.8441	4.71517	2.48224	0.330112	2.11236	7.5644	5.24575	3.98676	4.83169	1.23422	3.98559	16.1001	765.912	0.000210062
369	5.7	3.94129	98.8548	1.1304	-3.20027	22.31	6.26602	10.2094	0.280547	2.25855	12.7169	5.04683	3.51959	4.22325	1.03517	1641.88	14.2142	994.779	0.000260402
370	0	0.122603	99.0391	0.402588	1.17639	4.20319	1.2036	0.168209	0.250155	1.68899	1.90929	5.64048	1.5504	2.25861	1.45888	1569.61	7.24179	179.619	5.2698e-05
371	6.08	1.26093	99.4236	0.879259	-2.13324	7.4744	1.92781	0.581822	0.681575	2.4537	3.49719	5.0704	1.8154	2.73793	1.57392	1667.59	9.30926	296.431	0.00011486
372	4.33	2.92125	97.7677	1.05742	-1.01444	6.7513	3.76832	2.4988	0.672679	2.82381	7.487	5.0633	3.16367	3.88797	1.40596	671.397	12.9476	611.355	0.000208954
373	0.13	8.65427	95.1109	1.75263	-0.985924	4.94675	10.2222	15.4487	0.395349	2.06488	18.73	5.24369	6.58699	6.22365	1.01436	3.79024	21.9048	1652.46	0.000493466
374	6.29	7.27197	96.7782	0.949694	-2.42234	29.5414	7.11821	2.29296	-0.130174	1.94045	9.54244	6.03754	4.94963	5.51432	1.21717	4.11801	19.5657	1277.51	0.000275851
375	4.01	4.96681	96.9942	1.33572	-0.62537	3.98586	7.26905	9.05683	0.481358	2.25062	13.7288	5.19673	5.37348	5.07783	0.893685	3.32262	16.886	1099.39	0.00032313
376	0	0	98.6069	0.630982	-0.0271965	3.21325	1.3021	0.222558	0.415072	2.19625	2.35858	5.52251	1.78585	2.45932	1.40215	1233.37	7.64975	214.373	6.33909e-05
377	2.92	4.69621	95.9648	2.30481	-2.36309	8.67229	5.30113	6.64094	0.524539	2.42758	10.7129	4.54034	4.21314	4.78069	1.25967	364.385	15.858	955.498	0.000401018
378	37.76	21.6293	95.278	2.54592	-2.60424	12.5268	69.5918	4684.52	0.695167	1.89533	195.543	4.79137	12.1708	10.435	1.08268	196.443	36.2641	8725.03	0.00156729
379	38.5	29.5738	94.8651	5.1902	-2.69448	11.0886	98.5343	3996.64	1.33074	3.88364	269.726	4.83628	15.9074	14.7792	1.15164	3.98802	52.2792	15668.3	0.00409641
380	1.13	0.295606	96.3934	1.02203	-10.652	176.478	2.6525	3.17127	0.725913	1.74143	5.57183	4.11427	2.39038	3.12445	1.35827	668.664	9.53597	433.822	0.000278806
381	8.47	11.0253	94.136	4.24951	-1.23533	4.15967	16.8674	105.531	0.516944	2.25189	40.2398	4.33983	7.6294	7.80043	1.25346	190.562	27.1984	3105.45	0.00129381
382	24.03	21.0538	92.8334	4.49944	-1.95909	9.50336	86.4575	4510.86	1.0737	2.72336	220.521	4.87735	13.6578	15.0351	1.22387	4.18701	53.1476	12821	0.00311838
383	13.87	6.15195	97.0877	1.2377	-0.676932	4.84477	7.59043	10.443	-0.304002	1.83699	13.1667	5.2706	4.78479	5.37236	1.41069	114.009	18.3879	1217.1	0.000311728
384	2.91	4.78917	94.5465	1.57654	-0.688395	4.06503	5.09953	4.66721	0.254142	1.98898	8.92916	4.72476	4.32528	5.0794	1.224	3.96683	16.9678	899.611	0.000363792
385	54.25	12.8451	95.9997	1.75732	-0.327098	2.40518	14.1732	84.531	0.285618	1.68321	30.7743	5.05496	7.25779	6.58427	0.956391	3.33045	22.5591	1850.54	0.000488974
386	2.87	3.80913	97.2366	0.920721	-1.15603	8.35062	4.65938	3.8164	0.571226	2.15903	8.40488	5.32052	3.39142	4.00072	1.41236	4.64526	13.4137	646.845	0.000220885
387	2.2	8.33172	97.8017	1.22923	-1.95086	12.5905	6.01904	5.10604	0.34031	1.86297	10.5028	5.9487	3.99542	4.63863	1.40201	4.6798	15.918	1000.16	0.000298197
388	0.32	1.21518	98.1749	0.750044	-0.707131	4.9553	2.22203	0.583127	-0.0564751	1.99757	3.44232	5.33178	2.23561	3.26633	1.45679	1028.66	11.012	368.46	0.000117871
389	1.76	6.89637	98.3113	1.11222	-7.53089	111.568	11.352	14.0957	0.397032	2.16742	19.4386	5.85178	4.70189	5.22848	1.21374	4.29543	18.2183	1357.34	0.000412493
390	32.37	19.5139	94.268	2.39536	-1.75736	8.97492	25.1614	236.909	1.04747	3.32784	64.0544	4.78383	9.16315	8.75305	1.13992	3.86104	30.9949	3951.31	0.0013424
391	0.66	0.721149	97.0494	0.76135	0.158272	3.16776	3.45866	2.44046	0.336757	1.51035	6.0571	5.35486	3.43825	3.94629	1.1294	274.023	12.53	522.145	0.000157668
392	0.48	4.19441	97.6	1.02829	-0.438346	3.19041	7.42345	7.55435	-0.414265	1.87478	11.1596	5.37518	5.76758	4.99427	0.946583	3.56168	16.9287	1085.79	0.000268226
393	8.6	15.9574	92.692	3.14036	-0.521098	2.67313	14.7065	39.2583	0.325208	1.50397	23.8168	4.67551	7.71872	8.37363	1.34348	4.4439	29.4321	2430.43	0.00104006
394	11.5	27.8416	96.3066	2.0727	-2.37958	16.0241	31.5862	146.733	0.480522	2.57098	55.1576	5.19692	9.76882	8.06578	0.871325	363.306	27.2028	4556.71	0.000886295
395	9.35	8.90206	97.5399	1.06351	-1.99518	15.1395	9.37305	39.4687	0.243151	1.31611	18.6162	5.45071	4.82641	5.45913	1.27027	557.797	18.9751	1405.89	0.00032715
396	1.76	3.77088	94.2703	1.34652	-3.69341	26.3685	4.80893	4.49106	1.51029	4.78035	10.8323	4.60599	3.68796	4.79099	1.45905	102.287	16.1039	864.715	0.000383848
397	24.65	34.5306	92.5455	2.91494	-3.65285	30.6192	49.3857	466.059	0.127708	2.00617	88.9384	4.73158	13.9	13.0046	1.03713	3.52915	45.1442	8299.01	0.00217248
398	5.85	6.49173	97.6689	1.19357	-6.18309	77.8654	8.58534	8.27073	1.34909	3.83721	15.7057	5.27744	4.34547	4.73244	1.18953	3.88233	16.1565	932.864	0.000382787
399	2.97	2.75776	97.0227	1.11941	-1.67069	11.4795	3.46657	2.5844	0.423754	2.05405	6.53144	5.0232	3.21038	3.96324	1.3139	497.788	13.1315	553.979	0.000243069
400	0.55	2.75305	98.1704	0.783244	-0.886507	6.43101	3.53044	1.48947	0.0454844	1.36931	5.26961	5.34177	2.8223	3.38873	1.39207	794.135	11.0617	489.831	0.00015356
401	6.51	1.56558	98.4882	0.77582	-3.08636	30.5094	2.97874	1.59482	0.66054	2.17405	5.71267	5.17834	3.11111	3.77394	1.32729	94.2988	12.3718	579.266	0.000168293
402	0	1.59314	97.5985	0.976414	-1.64131	13.6515	3.74128	3.09465	0.4979	1.823	6.71739	5.06309	3.15083	4.00378	1.32362	464.419	13.2192	652.43	0.000178767
403	3.11	3.77063	96.9428	0.802318	-1.04928	7.94743	5.75678	1.70754	-0.0330614	2.21354	7.80538	5.46969	3.92633	4.1772	1.34153	569.673	13.9979	806.229	0.000193114
404	5.57	3.95189	96.1604	1.96598	-7.89165	83.323	7.26982	25.3185	1.12684	3.12724	18.7529	3.805	4.47801	5.01231	1.26132	209.097	16.6539	1667.28	0.00072556
405	8.34	10.3124	97.066	1.29549	-1.89538	10.4708	11.5468	14.0425	-0.374292	1.8315	16.4499	5.27524	6.81645	6.54247	0.919989	3.35293	22.4791	1848.75	0.000473127
406	3.28	1.95579	95.5284	1.9675	-1.04389	4.42508	4.49823	5.63062	1.02255	2.98255	10.0899	4.3348	4.06871	4.49956	1.11909	176.157	14.8099	768.666	0.000482254
407	2.66	3.97064	96.1021	0.990411	-2.90153	47.078	5.92195	3.3877	-0.265338	1.56128	8.31909	5.43883	4.13612	4.65533	1.19106	3.88062	15.6194	946.948	0.000297135
408	3.25	3.27499	98.3181	0.927498	-1.89405	13.9402	5.29879	5.42298	0.564069	1.75811	9.17615	5.34895	4.3105	4.76059	1.13402	286.327	15.991	917.229	0.000235352
409	1.61	1.36931	97.4262	0.715295	-0.466353	4.97729	3.20668	1.20015	0.408011	1.95853	5.32342	5.60765	3.16153	3.57364	1.06574	748.241	11.4443	480.4	0.000154538
410	0.28	2.99375	97.0246	1.1695	-0.762458	9.02677	5.3505	7.93216	0.897192	3.09985	12.0592	5.21584	3.88077	5.0306	1.28525	101.594	16.4309	963.89	0.000226432
411	3.86	0.752904	97.9997	0.606094	-0.360002	5.2859	2.18076	0.435582	-0.0790585	1.76435	3.34483	5.66594	2.30304	3.23697	1.49197	346.036	10.1012	344.01	9.00822e-05
412	7.79	15.1233	96.7839	1.29622	-2.34786	16.091	15.5705	36.5477	1.23467	3.0667	28.5349	5.77419	6.18252	6.8554	1.3861	120.12	23.6777	2166.58	0.00053906
413	4.04	1.24652	97.6052	0.751841	-7.38717	174.966	3.20989	1.67143	0.214611	1.87464	5.46917	5.43857	2.77167	3.76728	1.39457	522.837	12.3696	520.439	0.000177799
414	6.27	6.90554	96.9407	0.990781	-2.6059	24.0244	7.60058	10.339	0.684697	1.92143	13.4592	5.82444	4.4942	4.85957	1.24391	4.21545	17.4664	1178.38	0.000317978
415	2.7	5.20662	97.7409	1.054	-2.40031	19.6219	6.29741	3.5749	0.691642	2.78964	10.7621	5.30253	4.06382	5.10642	1.42857	173.784	17.527	1068.51	0.000293422
416	1.07	4.53139	96.939	0.912426	-2.15916	34.9708	3.89939	1.78524	1.18733	3.73831	7.32297	5.89779	3.48326	4.21357	1.36859	96.551	14.8253	691.138	0.000244116
417	1.61	1.56416	98.491	0.611281	-0.757443	5.01012	1.32869	0.147469	-0.533328	1.93515	1.90053	5.87233	1.79129	2.5213	1.45135	1535.17	8.45441	238.566	7.42727e-05
418	36.68	29.6946	94.9784	3.37129	-2.25055	12.2165	44.6294	372.021	0.473568	2.21954	80.1806	5.06982	12.518	11.7693	0.998306	3.47781	39.9206	7766.22	0.00173538
419	0.9	1.26178	97.1816	0.639667	0.66758	7.58273	1.38214	0.290761	1.05437	2.95674	2.58678	5.65597	1.69569	2.42415	1.34038	2141.42	8.11953	297.84	8.81168e-05
420	25.16	37.6466	92.4028	3.89235	-1.20175	4.33724	68.0716	843.665	0.0366841	1.52175	113.685	5.20946	15.9619	14.1423	1.04395	3.58639	50.2132	10161.3	0.00236112
421	5.6	3.30584	96.7691	0.883575	-1.07792	9.21205	4.50904	4.46478	1.09687	3.36553	9.57641	5.21577	3.80629	4.48037	1.28413	201.613	14.7106	739.908	0.000220371
422	31	12.3608	94.8836	1.86454	-3.41012	29.6108	21.0652	319.014	1.23559	3.27049	62.1469	4.79271	7.76377	7.58029	0.918397	3.32918	26.2461	3166.08	0.000956491
423	1.46	2.85718	97.6338	1.12882	-1.81453	15.8795	5.30456	12.1437	1.23923	3.72682	14.2568	4.87572	3.55081	4.19694	1.22666	449.082	13.4931	889.609	0.000280734
424	5.1	8.00192	98.0235	0.88202	-2.63712	22.8871	7.28663	5.06843	-0.059535	1.78338	10.5802	6.01149	3.77679	5.18529	1.64301	196.055	18.3278	1141.44	0.000237735
425	1.13	0.667675	96.5414	0.873436	0.137885	3.96759	2.4853	0.795613	0.751817	2.51705	4.47914	5.28007	2.85256	3.78394	1.31329	338.515	12.1186	439.756	0.000145255
426	1.53	2.60898	99.1154	0.769866	-2.39339	15.6498	3.26553	1.97668	0.801403	2.33807	6.26234	5.12658	3.08989	4.00402	1.38406	182.411	12.8545	549.03	0.000187239
427	0.96	1.42686	98.7532	1.49799	-1.21423	3.25951	2.04	0.259247	0.639694	2.47211	3.0889	5.87061	2.65305	2.81161	1.2742	1174.77	9.6518	386.905	0.000128607
428	8.52	6.84331	97.2262	1.10866	-1.20293	16.3359	6.33169	2.22587	0.397664	1.78204	9.0698	5.79774	3.95626	5.11228	1.70796	5.6718	18.5145	1204.01	0.000273057
429	1.84	0.480245	98.2485	1.99695	-5.50461	42.11	2.8024	3.17375	1.01962	2.59105	6.26695	3.73159	2.1087	3.01124	1.20938	1894.54	9.99609	648.966	0.000249548
430	17.58	7.26856	97.0034	1.18793	-2.40909	13.7788	8.60734	17.8145	0.821461	2.69018	17.1374	4.89336	4.48341	5.76751	1.456	280.902	19.836	1364.87	0.000423209
431	2	2.47487	97.5979	0.621826	-1.77602	13.054	2.39389	0.254307	-0.0423381	1.59069	3.12373	5.85948	2.72907	3.22954	1.54669	191.521	11.0647	401.801	0.000142012
432	3.12	0.767754	98.1669	0.656825	-0.592419	3.88424	2.26563	0.433982	-0.342402	1.81003	3.22054	5.5147	2.68889	3.3418	1.1989	292.951	10.2922	350.57	0.000106073
433	0.72	2.57105	98.1703	1.12041	-0.930497	3.56981	4.32259	2.51008	-0.0156623	2.0259	7.17046	5.38547	3.73808	4.69643	1.24469	105.185	15.4066	729.697	0.000189191
434	0.93	2.70166	98.0223	0.856929	-4.11061	61.5785	3.0763	2.55455	1.20769	4.06471	7.48533	4.81844	2.5969	3.2659	1.20569	1677.67	10.7832	488.061	0.00019838
435	1.55	0.125475	98.3511	0.607914	0.394034	3.11546	1.20116	0.19527	0.360427	1.9759	2.06099	5.50743	1.67	2.4169	1.21097	1792.76	7.49296	199.109	6.25899e-05
436	2.17	1.15512	96.8494	0.766305	-1.41277	35.2503	2.99792	2.01718	0.613833	1.91895	5.86284	5.365	2.78816	3.65635	1.43449	435.876	12.0782	503.549	0.000149754
437	126.44	71.1233	93.9282	4.65564	-1.15073	4.41079	122.246	503.494	-0.387716	2.13789	155.123	5.30536	23.0125	18.0319	0.853028	3.21589	63.3494	18895.7	0.00359428
438	51.41	43.5259	93.8562	3.89546	-2.58707	12.6305	90.6174	1076.14	0.134232	2.04578	149.584	5.59495	15.3593	13.7626	1.16741	3.98861	49.1893	12457.8	0.00262139
439	0.25	0.229061	98.6697	0.459467	-0.756783	5.05273	1.51989	0.335396	0.54575	2.42063	2.85023	5.6438	2.12016	2.75661	1.23851	693.823	8.44793	242.946	6.96986e-05
440	1.02	2.53857	98.1591	0.675643	-0.5538	9.87468	2.22597	0.413625	0.701824	3.34532	3.91468	5.82619	2.07265	2.74182	1.2106	2099.42	8.95388	338.216	0.000114451
441	13.93	5.39628	97.5202	1.12321	-1.52746	8.77464	6.75538	10.9678	0.237434	1.72585	12.814	5.16502	4.84216	5.00987	1.30678	4.51897	17.0046	1088.93	0.00030055
442	1.83	1.91209	97.4998	1.85541	-5.16212	40.4483	4.07558	2.59244	0.491106	2.37752	7.26938	4.27472	3.16958	4.40759	1.56903	386.331	14.9879	759.213	0.000352776
443	20.49	12.9027	96.5407	1.62287	-1.45891	9.44726	14.91	33.2512	-0.0403508	1.65727	22.8129	5.00692	7.61541	7.37239	0.988618	3.47381	25.0232	2144.26	0.000625442
444	1.95	1.04589	97.1458	0.88864	-0.792019	7.82011	2.72213	3.19688	0.948155	2.64125	6.90074	5.13589	2.84115	3.78786	1.18623	177.982	11.3844	522.044	0.000146398
445	9.01	7.17387	95.5454	1.71791	-0.630457	3.89648	8.04265	12.7596	0.525764	2.23362	15.2656	4.84907	6.34434	5.73548	0.985116	3.47518	19.6134	1319.72	0.000537818
446	35.51	57.2077	94.391	3.84988	-1.81786	7.44097	119.677	1875.59	0.190592	1.97197	190.434	5.20089	22.0322	19.1086	1.01748	3.6241	66.1227	17848.9	0.00363863
447	8.04	5.54816	96.2797	0.832357	-0.084356	7.75065	6.65053	2.71218	-0.333447	2.18018	9.72123	5.45106	4.60711	4.85212	1.17555	418.669	16.4814	1009.81	0.000261113
448	26.62	19.7169	96.845	1.41077	-0.958364	7.54787	17.4442	81.7752	0.36038	1.67066	32.3933	5.55587	7.57779	7.51	1.38684	4.7235	27.5673	2713.64	0.000608127
449	4.95	9.08558	96.5989	1.20051	-1.1383	13.9831	7.45245	5.54594	0.817459	2.21483	12.4762	5.68925	4.62997	5.3493	1.38493	178.771	18.5827	1118.17	0.000395375
450	2.18	4.01505	96.963	0.972804	-0.00774834	6.40061	5.93962	8.35753	0.432353	1.95304	11.6643	5.69958	4.03114	4.8122	1.24815	338.45	16.0291	872.61	0.000218623
451	13.62	10.6839	97.1762	0.981332	-2.18794	24.5756	7.9407	2.38873	0.152004	1.59213	10.3047	6.2542	5.17837	5.46389	1.30048	4.42997	20.0258	1317.83	0.000307926
452	1.31	0.505897	96.7611	0.864418	-0.296361	4.77117	2.32011	0.777415	0.555248	2.61227	4.23873	5.37689	2.54368	3.30163	1.35121	385.316	10.6162	362.962	0.000142604
453	3.18	8.15921	96.0072	1.46161	-0.468904	6.85881	8.57133	23.1999	1.14794	3.57918	21.075	4.97009	5.98907	6.03744	1.23216	104.114	21.0223	1605.43	0.000497401
454	4.22	4.00012	96.0398	2.01826	-0.368084	2.60183	5.88155	8.54375	0.155303	1.40343	10.0496	4.80086	4.71556	4.94278	0.94594	86.7633	16.0352	972.496	0.000401208
455	57.79	49.5658	92.9179	5.36503	-2.36258	8.9606	244.572	25397.9	0.186293	1.596	503.623	5.00834	26.0977	22.0626	1.05043	3.69556	76.6156	32095.1	0.00560079
456	12	12.539	96.5087	1.31585	-1.65831	12.3327	12.9832	7.62577	-0.832525	2.56503	16.5282	5.20004	5.79634	5.76974	1.09704	866.134	19.1106	2009.95	0.000423853
457	0.96	0.12022	98.6494	0.545513	-0.0786471	3.88396	1.13652	0.30103	1.03466	3.49191	2.58269	5.39046	1.76181	2.45919	1.44185	814.864	7.5943	192.491	6.61091e-05
458	14.38	16.5608	91.8399	1.27479	-0.749343	8.59415	9.027	2.80766	1.36221	3.56552	12.8718	5.88635	6.54216	6.46835	1.21391	4.19161	23.7891	1744.35	0.000474885
459	14.42	7.11588	96.9609	1.34132	-1.23772	5.73946	7.56458	8.68504	0.289872	2.06492	13.5224	5.20986	5.35639	5.6	1.14182	3.95021	18.9006	1173.52	0.000386743
460	5.3	4.09816	96.0818	1.05454	-2.12302	18.1818	4.59733	7.67504	1.11313	3.59897	11.9599	4.86148	3.98423	4.50274	1.25571	364.177	15.1646	808.719	0.00031374
461	33.58	25.6531	93.4856	4.09485	-3.47977	18.161	70.9605	1347.87	0.322103	1.99996	144.002	5.02541	13.7586	12.0703	0.952154	3.58733	42.6386	12276.1	0.00264556
462	0.72	1.23471	96.5863	0.668424	-0.400701	10.5742	2.31737	1.06658	1.06825	3.52105	4.75917	5.36301	2.49273	3.35172	1.56587	377.535	11.0343	424.526	0.000116445
463	9.22	10.7007	97.4982	1.10656	-3.09082	32.1115	12.401	12.5168	-0.311845	1.78802	17.1738	6.04175	5.96567	6.623	1.36226	4.48521	23.788	1921.08	0.000426791
464	7.46	17.3625	95.1282	2.7081	-2.24765	9.90429	12.3723	30.6345	0.835424	2.5809	24.2352	5.44848	7.48264	6.8471	1.18318	4.2666	25.1025	2445.55	0.000787723
465	102.11	72.5041	95.6959	3.49049	-1.58198	5.82775	76.0714	141.802	0.513711	2.61204	100.341	5.81122	17.6191	13.3207	0.876315	3.25707	47.2354	12667.2	0.0022542
466	83.84	56.0434	88.4652	7.31621	-1.16261	3.62314	246.792	2892.02	0.0274075	1.5975	333.105	5.31808	27.9374	23.3403	0.910926	3.20874	78.8242	34053.8	0.00749329
467	0.16	8.53399	96.5832	1.38169	-1.39423	7.88066	5.51258	2.39693	0.48206	2.19377	8.27907	6.05302	4.64791	5.00254	1.3311	4.54125	18.2306	992.476	0.000333069
468	3.07	2.03375	97.1018	0.86192	-1.55442	10.9793	3.28309	2.33435	0.441117	1.84854	5.84107	5.12043	2.94389	3.63077	1.37696	290.303	11.6547	449.086	0.000191353
469	6.24	8.98607	96.5745	2.21311	-4.238	29.6656	17.7162	54.6621	0.827214	2.67631	34.3305	4.7033	6.17518	7.15676	1.29014	4.43053	24.1486	3186.3	0.00104737
470	0.7	2.97033	97.4279	0.738572	-1.59153	11.3405	3.62984	3.41831	0.594284	1.95045	7.19626	5.1459	2.89999	4.41538	1.61839	191.351	14.7536	626.392	0.000171734
471	0.39	1.16009	98.3297	0.999766	-0.954421	6.15677	2.46941	0.652952	0.835049	3.0418	4.46001	5.01774	2.58819	3.41896	1.21436	526.655	10.685	394.029	0.000154428
472	5.08	7.57825	97.6392	1.17682	-3.52708	46.3267	10.8937	16.1381	0.218511	1.18838	16.0099	5.90414	4.83921	5.36126	1.25233	4.15641	18.7011	1644.11	0.000395738
473	14.78	17.9692	97.1254	2.39636	-2.72021	13.3792	30.6621	363.824	0.772433	2.3705	69.4963	4.99166	8.62711	8.10108	1.22642	286.574	27.4223	4903.42	0.00106954
474	7.6	14.4539	95.0597	1.38056	0.193313	4.33224	9.25262	2.01193	0.048585	2.0902	12.1794	6.26798	6.12946	6.01455	1.23288	4.1873	21.4143	1587.7	0.000443242
475	9.98	8.90215	95.8844	1.37378	-1.95719	14.3346	9.20145	17.336	0.874846	3.07613	19.8092	4.94866	6.03506	6.34154	1.19861	3.96079	21.7163	1732.27	0.00051662
476	0.77	6.99401	96.2058	1.22649	-0.978019	11.8503	8.18452	5.76972	0.439166	2.02038	12.2116	5.75466	5.34825	5.47305	1.05047	3.67482	19.2601	1267.33	0.000354864
477	7.12	1.08444	96.2981	0.82258	0.675578	4.34782	2.59569	1.22715	0.597362	2.52378	5.06485	5.27526	3.06318	3.59312	1.31301	184.391	11.7539	455.105	0.000157945
478	19.3	22.6716	94.8986	2.46512	-3.12504	27.395	42.0011	892.344	1.2357	3.32524	115.988	5.22033	10.1905	9.95561	1.19956	3.90082	34.4984	7154.16	0.00142378
479	1.49	1.84833	94.8518	2.29194	-0.331586	2.61473	5.73722	5.08859	0.0559947	2.04151	9.54086	4.811	5.09149	5.25402	1.03692	3.73943	17.8788	958.37	0.000424212
480	13.2	18.2582	93.732	1.72247	-0.796826	5.73602	16.7222	37.5318	0.259472	2.14609	28.3597	5.05827	8.26104	8.57246	1.28839	4.34622	30.2766	2650.24	0.000790407
481	1.53	1.82301	97.7749	0.60644	-1.39157	11.5693	2.88546	1.21289	-0.321914	2.02615	4.49967	5.48651	2.39449	3.41161	1.46871	602.008	10.9018	393.432	0.00010796
482	1.09	3.52049	98.1594	1.0733	-0.56774	4.69838	2.94922	0.136761	-0.7209	1.88352	3.36954	5.98239	3.18049	3.409	1.30848	186.53	11.9367	508.849	0.000161171
483	99.75	80.0747	91.7158	5.2007	-1.69434	7.33203	174.346	6743.1	0.854947	2.64614	353.312	5.55502	26.0116	21.7141	0.983211	3.55673	77.7769	25256.6	0.00553797
484	0	1.16529	97.1465	0.921874	-0.191679	3.05177	3.02923	2.38549	0.284138	1.50304	5.5688	5.35051	2.96625	3.62822	1.20885	296.352	11.5115	443.572	0.00014819
485	0.25	4.05389	98.6062	0.846881	-5.25348	59.4942	3.97857	1.8227	0.526071	2.63272	6.56643	5.97813	2.69323	3.32383	1.49661	511.841	11.6414	619.983	0.000179886
486	0.42	0.51862	98.522	0.648712	-1.10989	5.33659	1.64034	0.44934	0.537119	2.02486	2.89178	5.45133	1.84726	2.77456	1.60813	785.47	8.95002	245.014	7.96758e-05
487	9.57	8.24139	95.3767	0.832428	-0.759025	8.209	6.96313	2.63873	-0.172974	2.10264	9.82211	5.48714	4.3064	5.19273	1.3236	173.242	17.4508	988.806	0.000255335
488	1.52	4.72772	97.5918	0.945329	-2.83736	32.1159	5.87495	2.18349	1.00246	3.00494	9.26851	6.0399	4.24238	5.11725	1.41234	4.9419	18.5557	1029.23	0.000289483
489	7.92	1.52218	95.875	0.839202	-1.52403	12.1083	3.7193	2.13482	0.303427	2.17734	6.68339	5.32859	3.83108	4.03095	0.908176	246.51	12.8001	598.59	0.000183744
490	25.78	26.685	94.2974	2.43915	-2.86697	16.977	35.0098	71.9738	-0.533509	2.16631	46.0525	5.40777	9.93005	9.76639	1.22418	4.08193	34.4058	5568.03	0.0012331
491	15.92	22.0796	97.3253	1.54281	-2.58733	13.6054	18.3581	50.7759	-0.282097	1.82659	29.7405	5.4135	7.85529	7.86426	1.29221	4.25054	26.6945	2831.48	0.000672728
492	1.38	0.75241	98.7408	0.485923	-1.75287	10.7527	1.92698	0.540208	-0.213145	1.52422	2.85332	5.55478	1.71369	2.49165	1.36962	1887.64	7.90911	252.403	6.92418e-05
493	11.78	7.49386	96.7606	1.88493	-2.01558	15.577	9.90658	27.2655	0.537263	2.51622	21.7304	4.80853	5.68998	6.34897	1.24079	82.1421	22.0949	1987.42	0.00057241
494	4.44	3.65134	97.2461	1.37291	-0.687792	6.2556	6.40302	13.5307	0.665933	2.52364	14.5821	4.82492	4.13803	5.17895	1.46771	106.018	17.4845	1096.86	0.000366544
495	1.3	0.381839	96.6076	1.0337	0.527075	2.66969	2.00658	0.602861	0.282911	1.72998	3.5029	5.19937	2.51826	3.22398	1.33695	290.084	9.98472	329.492	0.000131712
496	0.49	0.540234	98.6878	1.62034	-3.95132	18.6554	1.66868	0.510627	0.26001	1.95911	3.01201	4.98195	1.7361	2.47627	1.54986	1627.41	8.17601	261.565	0.00012988
497	2.45	6.68788	95.3368	1.03174	-2.873	44.5772	6.32309	2.51698	0.136416	2.00669	9.02669	5.81465	4.37166	4.71679	1.35814	357.182	16.5455	1094.55	0.000289996
498	144.39	84.3829	88.3522	10.9483	-0.730073	2.10162	973.97	279251	0.881598	2.32198	2025.87	5.57807	60.1197	40.4025	0.642462	3.01867	135.318	133329	0.0173653
499	0	0.818024	98.9343	0.49966	-1.69517	17.6765	1.50163	0.32169	0.270627	1.5617	2.45394	5.47202	1.59825	2.48029	1.57269	1486.74	8.06647	241.276	7.31931e-05
500	7.28	2.84073	96.5945	0.849527	-0.5151	7.5264	4.71408	4.90767	0.679985	2.4474	9.12506	5.28831	3.67041	4.11202	1.2015	538.086	13.3135	698.577	0.000196493
501	5.85	3.11514	98.1083	0.772211	-1.37026	7.06534	3.6829	2.13136	-0.380963	1.88453	5.51329	5.13967	3.03162	3.76964	1.33315	642.488	12.1713	578.703	0.000173762
502	5.37	8.10371	94.0293	2.41238	-0.500181	3.48094	8.42551	9.1707	1.01497	2.69734	14.4789	5.69164	5.38232	5.03285	1.11598	4.05676	18.5729	1246.91	0.000500405
503	5.04	2.07896	97.7716	0.86281	-3.83079	31.0428	3.29473	2.04663	0.887157	2.95613	6.59025	5.06929	2.84153	3.57754	1.43033	706.788	11.8405	615.6	0.000196056
504	18.54	8.78787	96.4037	3.08122	-4.55606	33.5846	20.5926	156.113	0.38419	1.64295	41.6959	4.37362	7.02102	7.42459	1.21788	182.143	26.013	3575.8	0.00122147
505	16.71	9.14713	96.527	1.29263	-0.829077	5.95446	12.7034	49.2732	0.715107	2.02111	25.7977	5.10785	5.40724	5.70137	1.3563	538.925	19.4846	1751.35	0.000440303
506	8.37	5.38301	96.8394	1.08669	-1.87516	17.792	7.57651	20.8767	0.447602	1.90701	16.3468	4.93146	4.68922	5.98951	1.35656	98.4697	19.867	1405.35	0.000344957
507	1.07	0.631406	98.1343	1.25826	-2.68046	14.169	2.27014	0.866674	0.36683	1.91784	3.91164	4.50101	2.69985	3.31994	1.2921	766.442	10.3849	433.342	0.000229368
508	0.6	2.32773	95.4072	2.62123	-1.17835	3.70259	3.95688	3.02429	0.76786	2.77248	8.02564	4.85962	3.79783	4.19815	1.08387	198.538	13.501	669.944	0.000301647
509	6.87	6.74367	97.2701	1.55708	-3.08464	18.7552	11.3872	44.9599	0.649518	1.96218	23.754	5.27301	5.13538	5.37911	1.31965	4.44364	18.5751	1755.6	0.000470735
510	8.59	8.24347	96.4495	1.60296	-0.840275	4.58127	9.17366	15.4073	0.410049	2.27315	17.5717	5.23124	5.73174	5.63037	1.13161	95.9283	19.5682	1277.19	0.000438887
511	0.73	2.2417	96.2311	1.66711	-0.319636	2.70274	3.7425	4.13317	0.747899	2.41352	8.22588	4.95135	3.12606	4.09129	1.49221	234.457	13.6073	614.94	0.000221807
512	2.56	3.25986	97.15	3.49621	-6.26154	44.8036	5.111	6.28404	0.520207	1.99972	9.39164	3.93668	3.41997	4.14296	1.29709	569.332	14.2424	924.878	0.000872333
513	42.49	32.7947	96.1718	2.81482	-4.03938	27.8651	60.7362	487.404	-0.114107	1.63852	94.2752	5.15289	13.3583	13.3413	1.16672	3.88344	47.7589	10550.1	0.00189189
514	0.42	0.122342	99.1868	0.646699	-0.50301	3.16853	1.67729	0.394415	0.0320008	1.6326	2.6576	5.67745	2.09955	2.54383	0.978639	1383.8	7.6636	234.262	7.29715e-05
515	6.24	4.3563	96.0005	1.19381	-0.744352	5.86648	5.80947	10.158	0.851675	2.7255	13.1681	5.01747	4.36174	4.82993	1.1075	179.819	15.5297	920.291	0.000314133
516	1.72	4.16385	96.8162	0.98153	-0.464819	4.51552	3.99686	1.38026	0.791045	2.39686	6.3764	5.9221	4.19168	4.16391	1.14266	3.94077	14.5692	642.886	0.00020757
517	2.1	3.78726	97.7323	0.820544	-2.09896	14.196	4.61666	2.23133	0.0141019	1.62974	6.66861	5.159	3.53041	4.35726	1.37296	297.14	14.4086	679.078	0.000222132
518	7.04	8.49349	96.2741	1.23244	-3.09253	26.8629	13.0825	34.3183	0.0342975	1.45394	21.1123	5.44982	5.40616	5.72666	1.2145	4.25738	19.8565	1734.54	0.000435134
519	4.33	7.55139	95.447	1.31046	-3.17805	24.4518	7.48295	15.1079	1.01557	3.24444	17.1678	4.94046	5.06269	5.63125	1.14812	87.6154	19.3293	1384.02	0.000442897
520	8.77	9.78121	96.9227	1.49235	-3.21723	24.576	9.75129	15.7747	0.53154	2.22318	17.9477	5.25427	5.57735	5.85325	1.25574	4.39504	20.8535	1686.72	0.000524137
521	1.9	0.115671	99.1428	0.505244	0.154874	4.65217	1.1565	0.260955	0.326901	1.77207	2.07874	5.31141	1.49854	2.27453	1.40879	1660.3	6.97118	178.958	6.40911e-05
522	1.75	4.70739	95.9281	0.861999	-1.10225	10.3576	3.95538	1.46533	0.993088	3.39922	6.95307	5.8154	3.57149	4.17907	1.42106	190.788	14.4493	695.552	0.000229397
523	0.67	1.10423	96.288	0.870109	-0.00581789	4.5838	2.56007	0.865736	0.638925	2.53514	4.4345	5.19978	2.98704	3.52788	1.17183	372.068	11.262	448.164	0.00014773
524	0.65	0.542535	97.5647	1.01252	-2.47002	23.8826	2.4895	2.00195	0.810109	2.64163	5.75491	4.75088	2.5941	3.34022	1.30959	815.513	10.5311	425.075	0.000199234
525	1.67	1.27512	97.4112	0.69843	0.469153	4.34877	2.80416	1.37152	0.245876	1.66726	4.6168	5.33837	2.75802	3.76068	1.45178	163.746	12.2608	441.648	0.000142086
526	6	1.95758	98.5486	0.569396	-2.40966	18.3831	2.47325	0.513817	0.94921	2.60138	3.97348	5.66854	2.31427	3.27919	1.54184	741.427	10.7421	390.851	0.000106048
527	18.34	14.4009	97.6091	1.47993	-2.98027	18.9064	20.0516	146.369	0.364488	1.68246	40.7134	5.61474	7.22607	6.4427	1.03669	3.60394	22.5454	2757.61	0.000578486
528	5.06	7.07945	97.0115	0.914588	-1.09131	10.7094	4.70603	0.135896	-0.601693	2.95009	5.2946	6.23547	4.26882	4.60749	1.10075	3.71595	15.5808	847.475	0.000213035
529	5.64	4.66616	96.1659	1.23207	-1.36328	9.46782	6.21942	12.5837	0.676804	2.073	12.4943	4.92387	4.84524	5.14586	1.14124	203.711	17.0847	1116.43	0.000393579
530	1.88	1.14294	97.5884	0.968902	-0.890209	3.64276	3.49283	2.97523	0.685877	2.27675	7.01008	5.05566	3.2049	4.25299	1.43533	220.033	13.8414	575.413	0.000199627
531	3.2	4.11388	96.9494	1.29471	-0.272946	2.98955	4.4346	4.67866	0.760485	2.64555	9.09017	5.14338	4.07668	4.43174	1.12185	94.6663	14.3637	733.172	0.00024011
532	0	0.936177	98.2681	0.936194	-1.36847	7.61016	2.66347	1.12487	0.319064	1.70366	4.43682	5.28934	2.88304	3.20117	1.09379	884.532	10.1532	415.027	0.000148702
533	1.5	4.96978	96.3524	0.928434	-0.4113	4.6613	5.21501	3.67461	0.279918	1.96032	8.57054	5.33432	4.15528	4.62748	1.23885	186.169	15.3526	856.252	0.000241787
534	1.24	6.26287	93.9186	1.55626	0.0435659	3.02825	6.86346	9.03409	0.208003	1.63882	12.251	5.36441	5.18818	5.24744	1.24733	4.43854	18.4981	1032.82	0.000356411
535	25.41	19.5597	96.4051	3.2968	-4.34949	27.2621	56.2571	1049.16	1.01105	3.04804	130.305	5.31952	9.56325	9.60863	1.35691	4.51106	34.0981	7813.41	0.00187925
536	2.67	1.96912	97.926	1.11509	-0.718038	4.86576	3.60284	2.96806	0.803253	2.47016	7.66022	5.19645	3.37933	4.16777	1.28578	280.187	13.6599	608.736	0.000189024
537	9.27	8.85624	95.7737	1.2611	-1.26229	7.21722	8.35488	13.2289	0.262315	1.75569	14.6003	5.11847	5.55907	5.46448	1.04985	3.49997	18.2231	1320.13	0.000402137
538	0.95	7.0901	97.6933	0.919186	-1.14873	6.53293	4.57393	1.49739	0.828845	2.21549	6.86961	6.05984	4.41004	4.48194	1.26739	4.25886	15.6852	775.098	0.000241438
539	4.08	4.88092	97.3857	1.15349	-2.13045	9.59828	6.33902	15.8942	0.586474	1.99591	13.8686	5.17369	4.01571	5.27452	1.43532	192.866	17.506	1010.33	0.00025082
540	0.76	1.79595	96.6817	1.83297	-0.715055	4.25614	2.8513	0.612556	0.114791	1.84685	4.30806	4.8755	3.1984	4.0884	1.27373	107.715	13.0158	528.398	0.00022752
541	2.64	4.67299	96.9052	1.01037	-0.663409	4.22172	5.28969	1.19673	0.646735	2.00877	7.29221	5.45689	4.22834	4.65401	1.30732	4.35193	15.4793	862.755	0.000215621
542	11.68	14.5822	95.5417	1.37259	-1.27359	8.70078	11.7087	28.9253	0.515982	2.28787	23.1798	5.19834	6.63309	6.67464	1.26472	94.3344	23.3128	1834.03	0.000512989
543	10.87	9.03139	96.4531	1.30186	-1.34839	8.75196	9.61348	20.7	0.644788	2.42965	19.1868	5.2443	5.47692	5.79505	1.19196	94.1223	19.9452	1487.1	0.000391503
544	0	0.128746	99.3214	0.51353	-0.354992	2.77513	1.36287	0.292864	0.733784	2.84328	2.6596	5.57366	1.85658	2.58736	1.6661	487.473	8.08646	219.529	6.27425e-05
545	2.27	1.60974	95.1611	1.55106	-1.04823	4.46836	2.84632	1.96925	0.740152	2.47105	5.79332	5.2664	2.98533	3.49176	1.18355	934.763	11.4043	483.953	0.000172411
546	3.44	4.94676	96.9269	0.784539	-1.28738	17.429	3.74627	0.966884	0.557497	2.23089	5.56528	6.22188	3.45783	3.8125	1.37263	4.74743	13.7144	539.55	0.000184305
547	4.08	1.29934	97.1602	1.04809	-0.346297	5.6604	3.17234	0.9221	-0.169291	1.55862	4.67842	5.31723	2.8628	3.50611	1.24946	620.842	11.3425	492.429	0.000154421
548	28.05	24.0355	95.9898	1.76063	-1.28046	5.64752	17.11	15.2908	-0.247304	1.71933	23.8365	5.51336	8.29071	7.55639	1.08137	3.77533	25.5115	2897.34	0.000622414
549	1.92	5.08842	94.9593	1.09428	-1.11343	6.82631	5.01296	5.39457	0.374733	1.57915	9.12111	5.06508	3.90731	4.67971	1.43701	4.50837	15.554	808.587	0.000288605
550	0.49	1.04706	97.0214	0.803504	-0.119962	2.85885	2.59121	1.24504	0.600012	2.45616	5.10189	5.33132	2.97102	3.71112	1.30717	91.3493	11.5849	436.235	0.000133607
551	4	0.372983	99.2857	0.615693	-0.742766	4.53811	1.41109	0.337431	0.998882	3.06135	2.78725	5.73097	1.92659	2.32981	1.01115	1865.14	7.1747	224.933	6.34698e-05
552	19.85	7.33001	96.9688	1.02454	-0.82019	6.59546	6.73992	3.69926	-0.0947464	1.84269	9.69783	5.86175	5.07258	4.78602	1.16752	88.4752	16.8256	1025.04	0.000296676
553	3.41	4.13287	97.8966	0.847914	-4.66908	60.093	4.50663	4.98055	0.829597	2.03979	8.49592	4.98401	3.04824	3.80064	1.43461	758.122	12.6992	676.811	0.000244256
554	0.89	0.716362	96.4308	0.728557	-0.208751	4.59675	2.64806	0.886253	0.829988	3.82763	5.15213	5.32957	2.91118	3.50312	1.28379	449.554	11.5696	434.824	0.000143988
555	2.8	4.67834	97.0279	0.927834	-4.3023	57.643	7.0518	9.89521	0.0582279	1.41004	11.8363	5.25968	4.17866	4.75765	1.25743	188.312	16.0368	914.656	0.000266542
556	4.52	9.78261	96.3198	1.52453	-3.00933	30.3879	10.3094	15.587	0.335969	1.70639	17.061	5.85031	5.38825	5.95039	1.26817	4.21015	21.2199	1679.31	0.000410877
557	10.83	6.27075	96.3035	0.900313	-1.07587	10.5399	5.54322	2.00764	0.309944	1.8809	8.47135	6.13206	5.19985	4.79939	1.06934	3.87875	17.1653	957.673	0.000277628
558	0	4.96262	97.8125	1.08749	-1.67525	10.2755	5.10256	4.58524	0.586237	2.08482	8.82656	5.21833	3.54678	4.34797	1.26906	525.349	14.3625	851.519	0.000243659
559	46.67	31.8308	95.0315	3.01607	-2.07453	9.21389	50.6925	385.839	0.152474	1.8761	82.7415	5.3179	12.5674	10.6393	0.984781	3.5839	37.6281	7706.71	0.0016043
560	5.2	8.71196	97.5335	1.44573	-1.89025	10.4923	8.37997	11.3817	0.877693	2.79437	16.0742	5.40845	4.89736	5.16523	1.24348	84.514	17.923	1223.87	0.000447914
561	9.68	6.11681	98.4964	0.74547	-1.72328	12.5282	5.77273	2.37704	-0.0856165	1.68863	8.18142	5.58251	3.87061	4.29186	1.15244	505.272	13.8119	899.514	0.000180032
562	0.71	2.52409	98.106	0.725989	-1.21552	15.0512	3.12369	0.433289	-0.0445578	2.78468	4.51508	6.1856	3.0283	3.75328	1.40296	94.7282	12.9169	489.778	0.000143024
563	3.59	5.84816	97.3467	1.03708	-2.04982	16.3655	6.58621	2.71455	0.891775	3.56196	10.9305	5.47593	5.36968	4.96229	1.09044	3.85231	17.3436	1086.66	0.000357647
564	4.82	6.61	95.9392	0.94528	-1.25777	10.4145	6.76468	4.48746	0.636884	2.68043	11.5835	5.69235	5.04924	5.07089	1.11667	464.214	17.9972	1086.57	0.000272546
565	48.57	41.0013	94.7155	2.3352	-1.65399	8.9063	41.2185	183.764	0.0962959	1.69587	63.1301	5.29912	13.2319	11.2776	0.985692	96.7109	40.3343	6327.84	0.00138111
566	1.98	3.99481	97.7146	0.692598	-1.91464	13.1551	4.56436	1.66557	0.0356924	2.35957	6.87251	5.42855	3.4963	4.54221	1.32227	550.333	15.039	737.737	0.000165152
567	2.62	4.6814	98.2463	0.726304	-1.54498	11.2449	4.91658	2.67929	-0.595472	1.99736	6.9735	5.43681	3.31446	3.90196	1.06503	1624.81	13.093	738.688	0.00016514
568	0	3.36869	95.8854	0.833064	-3.51269	51.6794	4.26696	3.25356	0.426223	2.00101	7.48763	5.19198	3.14966	4.11191	1.39065	544.72	13.4269	654.423	0.000218287
569	2.05	4.97285	96.7894	1.38722	-3.4222	25.3066	7.2183	17.3123	0.925482	3.21297	17.7063	4.56284	4.66311	5.50408	1.26438	352.792	18.6583	1140.78	0.000508853
570	2.14	5.84162	95.0541	1.5232	-0.707717	8.7336	7.34281	8.19807	0.888777	3.78786	14.8725	4.93492	5.47277	5.97213	1.12542	3.84016	20.6057	1435.82	0.000482827
571	18.38	8.67649	96.5336	1.52538	-1.99755	14.5915	11.1095	21.9459	0.062015	1.37788	17.3325	5.11701	6.0383	6.06718	1.00309	3.49508	20.2853	1841.78	0.000488507
572	3.2	3.84778	97.9884	1.20649	-1.38391	11.7575	4.52413	2.66773	0.976437	2.46561	7.77244	6.06978	3.79959	4.49579	1.26646	4.13872	15.6164	781.903	0.000248364
573	2.27	6.02172	94.8612	1.67846	-0.860355	5.64237	7.91174	19.3645	1.11639	3.25519	18.8117	4.73689	5.24023	6.5371	1.36956	4.35793	22.4131	1480.75	0.0005438
574	2.21	12.1808	94.1267	2.02288	-2.63076	23.8301	14.5356	44.3585	0.528702	2.63159	28.1257	4.719	7.39414	7.45376	1.11266	3.85338	26.1935	2912.91	0.000870573
575	2.49	0.855286	98.321	0.669535	-0.556819	5.11479	2.03187	0.480717	0.808448	3.0589	3.61136	5.54595	2.20961	3.19129	1.70697	374.065	10.6018	314.718	8.76451e-05
576	24.98	18.0571	97.66	3.03948	-7.74302	71.7653	20.4271	54.2979	-0.436766	2.09443	30.9648	4.78459	6.97001	7.6144	1.31007	90.4954	26.0124	3027.22	0.00138319
577	1.48	1.80714	97.3998	0.812473	-0.692049	6.64356	3.06973	2.33665	0.920967	2.70315	6.53795	5.30517	3.35344	3.6988	1.12305	3.72191	11.736	473.534	0.000158672
578	16.98	9.08478	96.3536	1.52724	-2.34306	12.9266	7.90285	5.66147	0.0390098	1.91395	11.7575	5.87839	5.42791	5.1943	1.06643	3.63329	17.9416	1270.99	0.000357302
579	90.18	54.0901	97.2235	3.66497	-3.32351	17.8524	82.3042	1254.29	1.12456	3.1678	162.571	5.06468	15.7108	15.5525	1.19275	3.80671	52.7187	13036.2	0.00293813
580	1.47	0.378709	98.0418	0.649292	-1.15096	11.2141	2.39027	0.939992	0.0329088	1.58336	3.83053	5.45419	2.51813	3.30378	1.43633	664.024	10.5251	439.268	0.000104845
581	1.1	0.957033	97.6418	0.998311	-0.369635	2.74432	2.60703	1.26989	0.286487	2.16019	4.91347	5.2487	2.81624	3.51248	1.33918	274.524	11.327	395.625	0.000142204
582	7.49	7.94598	95.6103	1.41329	-2.24697	18.7765	11.254	37.3977	0.399072	1.88264	22.6728	4.83132	6.65007	6.55672	1.08679	3.73547	22.7527	1612.58	0.000509673
583	14.23	14.2849	96.9447	1.69571	-1.86296	10.2043	20.5216	127.567	0.608976	1.91313	40.5513	4.91645	8.01174	9.8807	1.48373	4.89732	34.8399	3332.36	0.000843769
584	0.88	0.836686	97.3933	0.852519	0.137078	2.51846	3.36352	0.677415	-0.171076	1.54074	4.52692	5.712	3.79525	3.92843	0.939574	183.156	12.4495	537.297	0.000139617
585	1.47	1.15734	97.8329	0.95916	-0.41732	8.53069	2.47635	1.52383	0.709777	2.64838	5.37674	5.22711	2.3999	3.37131	1.31061	962.889	10.7584	460.933	0.000136308
586	5.33	2.89918	97.7784	0.959419	-1.0225	7.15958	4.97903	5.19277	0.167816	1.78475	8.99741	5.4202	4.61764	4.41894	0.926304	3.42177	14.4697	796.847	0.000207363
587	1.54	1.80313	96.5707	0.7718	-0.222175	5.5265	3.36162	1.99769	0.202917	1.34387	5.41402	5.42188	3.24804	3.74302	1.03034	1185.82	12.4772	556.521	0.000153149
588	5.79	12.0283	94.4355	1.63	-1.26865	8.20116	12.5403	24.8653	0.16182	1.67339	21.3083	5.57865	6.32408	7.0055	1.33265	4.27772	24.4057	2147.5	0.000562695
589	17.45	7.42676	97.6622	1.14977	-2.04464	12.9705	8.75731	7.71277	0.509815	2.08893	14.2255	5.84047	5.35011	5.50623	1.31378	4.4209	19.9503	1367.88	0.000330847
