# Supplementary material for: Wavelet analysis of oximetry recordings to assist in the automated detection of moderate-to-severe pediatric sleep apnea-hypopnea syndrome
Source: PLoS One. 2018 Dec 7;13(12):e0208502. doi: 10.1371/journal.pone.0208502 (PMC6286069; doi:10.1371/journal.pone.0208502)
Supplement: S2 Table — (XLSX) [file pone.0208502.s002.xlsx]

## Sheet: S2_Table
Feature	Number of times selected with FCBF (over 1000)
ODI3	1000
M1T	214
M2T	784
M3T	279
M4T	24
M1PSD	259
M2PSD	639
M3PSD	660
M4PSD	282
MaxPSD	565
SEPSD	62
M1D9	455
M2D9	176
M3D9	998
M4D9	9
MaxD9	103
EnD9	698
WE	592
