# Supplementary material for: Wavelet analysis of oximetry recordings to assist in the automated detection of moderate-to-severe pediatric sleep apnea-hypopnea syndrome
Source: PLoS One. 2018 Dec 7;13(12):e0208502. doi: 10.1371/journal.pone.0208502 (PMC6286069; doi:10.1371/journal.pone.0208502)
Supplement: S3 Table — (XLSX) [file pone.0208502.s003.xlsx]

## Sheet: S3_Table
ID	AHI PSG	LR score 1(SAHS positive)-0(negative)	SVM score	MLP score	ODI3	M1T	M2T	M3T	M4T	M1PSD	M2PSD	M3PSD	M4PSD	MaxPSD	SEPSD	M1D9	M2D9	M3D9	M4D9	MaxD9	EnD9	WE
1	3.6	0	0	0	1.7971	98.3934	1.09826	-2.31317	28.784	4.31208	5.37559	0.715611	2.90666	9.8049	5.04161	2.52658	3.59	1.2787	1894.85	12.4463	759.75	0.000184205
2	5.69	0	0	0	4.84526	98.6579	0.829996	-2.395	14.7389	3.68379	1.67784	0.893294	2.57467	6.47753	5.61747	2.7749	3.96099	1.82446	240.043	13.7676	525.555	0.000203438
3	15.03	1	1	1	13.7855	98.513	1.4997	-3.69792	25.789	12.2271	13.1152	-0.275392	1.90475	17.1856	5.3395	5.84625	6.12304	1.3127	260.464	20.8729	2066.56	0.000493175
4	11.18	1	1	1	12.0915	94.8005	3.78085	-4.19964	25.6088	51.8476	1743.88	0.820122	2.66793	138.464	4.5655	9.75646	11.109	1.17641	3.82702	38.8224	10657.6	0.00264677
5	1.47	0	0	0	2.42516	97.7102	0.690263	-0.689629	5.00022	3.30536	1.6632	0.542247	1.82157	5.42184	5.61216	3.41846	3.81247	1.29101	105.424	12.5142	517.971	0.000156177
6	1.97	0	0	0	0.9163	98.9942	0.577167	-1.40672	13.1157	1.22362	0.0965956	1.46071	4.97063	2.13409	5.95975	1.23609	1.93823	1.66393	1880.9	6.51867	195.694	5.63833e-05
7	2.9	0	0	0	5.07154	99.2639	0.810403	-2.68004	15.6567	3.651	0.617277	-0.124306	1.6589	4.72011	6.06702	2.73011	3.81775	1.73982	103.124	13.1565	542.585	0.000187978
8	0.77	0	0	0	1.39085	98.1098	1.01711	-1.57708	15.3392	3.90587	3.5549	0.490215	2.39879	8.1859	5.29892	3.12078	3.74455	1.13938	265.109	12.3	523.504	0.000185458
9	3.8	0	0	0	3.07121	98.3178	1.07547	-2.95215	32.0983	4.1634	3.13355	1.44412	4.36864	9.01011	5.44767	3.8478	4.08863	1.06027	3.5753	13.383	690.942	0.000211758
10	5.8	1	1	1	4.45357	98.5448	1.15833	-5.01578	83.5206	7.00772	10.1285	0.424885	2.13477	13.031	5.06219	3.96809	5.7045	1.3994	377.123	20.2685	1644.58	0.000338328
11	20.53	1	1	0	3.19957	99.1176	0.817912	-1.39852	6.91916	4.82067	2.21523	-0.262718	1.64104	6.7474	5.56704	3.80713	4.23876	1.30432	104.341	14.1134	665.386	0.000159559
12	0.4	0	0	0	0	92.8171	0.871872	-0.42443	3.20826	1.14912	0.184577	0.968901	3.04637	2.13829	5.069	1.79337	2.63891	1.32354	1147.1	7.8986	210.03	0.000105029
13	7.81	0	0	0	2.39792	97.6969	0.628282	-0.817942	5.77633	3.10941	1.13308	-0.034541	1.99667	5.13115	5.57208	2.82828	3.56331	1.37167	544.722	11.3763	462.537	0.000123586
14	4.6	0	0	0	0.95265	98.9718	1.04543	-1.0803	4.19988	1.91319	0.543584	0.824741	3.00596	3.75915	5.10503	2.15113	2.80694	1.20626	1232.71	8.91936	323.85	0.000138496
15	1.25	0	0	0	2.12458	97.8724	2.83195	-6.6072	49.1735	4.27104	13.1542	1.60481	4.32659	13.6255	3.95274	2.65506	3.89606	1.40295	946.03	12.9672	1017.01	0.000444013
16	0	0	0	0	2.10676	97.0384	0.811207	-0.584585	7.80127	3.05125	2.59841	1.02048	3.17987	7.01593	5.10212	2.79801	3.88214	1.46269	283.821	12.5491	491.707	0.000171998
17	2.11	0	0	0	2.95097	95.433	0.77904	0.161678	6.88251	3.76892	2.9924	0.660231	1.84871	6.58586	5.43457	3.01559	4.02785	1.45048	92.8466	13.0292	567.438	0.000154506
18	1.41	0	0	0	0.111856	98.0899	0.584578	0.059812	3.90332	1.51247	0.721419	1.03771	3.15742	3.66832	5.05753	2.21033	2.98371	1.2257	505.325	9.11567	262.33	0.000107363
19	4.69	0	0	0	0.610301	99.3132	0.550084	-1.97135	26.0055	1.32063	0.367821	1.0258	3.40273	2.90731	5.18239	1.79748	2.5277	1.17862	1824.22	7.94647	280.374	8.28408e-05
20	4.62	0	0	0	0.821563	95.3467	1.10948	1.22043	4.87622	2.18121	0.730722	0.657441	2.06506	3.67436	4.935	2.56022	3.31488	1.25834	973.003	10.4928	390.171	0.000154079
21	27.37	1	1	1	24.1813	95.8105	1.84623	-0.856438	5.78506	25.7653	42.3998	-0.0239088	1.79046	36.1355	5.26436	9.56595	8.74784	1.06137	3.80833	30.5973	3804.22	0.000884232
22	49.55	1	1	1	32.719	96.2894	2.3254	-2.41318	11.0402	35.882	236.525	0.215815	1.45388	60.4357	5.51801	10.9206	8.95491	0.967277	3.52662	32.0968	5020.56	0.00117586
23	0.71	0	0	0	1.19196	97.3624	0.908757	-0.0446492	2.55436	2.54855	1.24219	0.728794	2.17676	4.60776	5.49154	2.94367	3.45216	1.07509	181.51	10.7352	391.926	0.000130976
24	2.68	0	0	0	2.64706	96.2986	1.46426	0.448385	4.50528	3.5087	2.13288	0.207564	1.56382	6.04521	4.88057	2.95489	3.95085	1.53125	399.725	12.8193	585.582	0.000238574
25	9.26	0	0	0	2.74931	98.0434	1.24952	-2.74984	16.1128	4.71139	5.51068	0.597018	2.09642	9.29008	5.27187	3.73058	3.96777	1.04781	398.249	12.6664	823.072	0.00020171
26	10.16	0	0	0	2.27816	97.471	1.14647	0.0444523	3.29081	4.4226	6.001	0.92144	2.69609	9.51172	5.12135	3.7221	4.37107	1.36995	290.473	14.5275	755.201	0.00020645
27	1.54	0	0	0	0	98.9156	0.367169	-0.651183	10.4266	0.934967	0.108284	1.13357	2.9655	1.65362	5.43091	1.2591	2.02075	1.6397	1776.71	6.43216	153.645	5.11386e-05
28	0.87	0	0	0	0.662588	98.1783	0.714408	-0.627496	12.262	1.97663	0.356005	0.0793396	2.11353	3.03149	5.37622	2.03423	2.90023	1.36453	1402.92	9.54347	304.64	9.38183e-05
29	2.14	0	0	0	1.44789	98.0383	0.700482	-0.901139	9.66163	2.99252	1.66501	0.274651	1.63729	5.14578	5.09618	2.62294	3.60267	1.38674	968.443	11.9333	475.493	0.000150257
30	8.21	1	1	1	5.172	97.2771	1.19736	-2.96984	23.1911	7.93616	22.0637	0.497528	1.82743	16.2377	5.03697	4.16349	4.87906	1.33761	4.3942	16.3321	1328.37	0.000351868
31	7.19	0	0	0	5.13647	96.4323	3.64237	-2.74803	10.8121	10.1631	35.7916	1.07705	3.04777	25.1179	3.79764	5.65892	6.89606	1.25086	147.876	24.2846	2000.75	0.00173705
32	7.13	0	0	0	8.92452	93.2557	5.08446	-3.09483	13.0587	13.7047	56.8932	0.531925	1.97126	26.9275	4.5187	5.68444	5.84978	1.07599	299.795	19.3331	2182.98	0.00108074
33	1.15	0	0	0	2.14285	98.1219	0.731568	-0.257783	3.82536	3.0105	1.10483	-0.203097	1.49423	4.49491	5.32639	2.89801	3.49686	1.36802	803.791	10.9987	482.902	0.000144564
34	1.6	0	0	0	3.82084	96.4112	0.834165	-1.10544	12.0245	4.68702	4.59576	0.55226	1.92151	8.61332	5.43314	3.60063	4.09779	1.2135	158.661	13.3206	667.038	0.00021136
35	9.25	1	1	1	3.28865	98.0782	1.21504	-7.52426	116.768	10.814	43.3623	0.171234	1.24063	19.1875	5.48053	3.72372	4.67146	1.42301	300.885	16.3914	1331.45	0.000381474
36	3.94	0	0	0	0.939834	98.3688	0.707333	-0.774036	7.32864	1.74705	0.483651	0.972665	3.57216	3.54833	5.38645	1.94713	2.69539	1.40741	885.283	8.47146	268.484	9.24587e-05
37	0.49	0	0	0	2.27473	97.1156	2.79721	-8.58003	85.447	5.29855	9.39683	0.583374	2.16356	11.1777	3.72505	3.11867	4.41554	1.5989	218.149	15.3406	1753.62	0.00089866
38	20.66	1	1	1	28.7444	94.5749	4.70725	-1.8574	8.12045	75.1109	811.17	0.6861	1.95322	127.201	5.12147	13.3601	11.4671	1.09671	3.91404	40.5623	10825.9	0.0022955
39	1.7	0	0	0	2.48047	97.0016	0.939333	-1.02735	6.90207	4.70984	1.7365	1.31451	4.4483	8.44463	5.45507	4.41583	4.56981	1.15305	4.30774	15.8872	765.13	0.00023752
40	54.15	1	1	1	37.7463	93.946	3.69739	-1.3178	6.58244	46.9723	767.858	0.718652	2.3659	102.204	5.03594	14.0437	12.5814	1.10452	3.80899	45.1676	7916.27	0.00209146
41	10.55	0	0	0	3.89549	96.7195	1.28159	-0.828191	5.00633	5.2672	4.51858	0.346838	1.85949	9.63672	5.08994	4.37428	4.96615	1.27128	92.3866	16.803	895.768	0.000311618
42	0.84	0	0	0	0.82151	96.8856	0.629842	-0.925952	6.84539	2.00156	0.521136	0.417337	1.72058	3.34242	5.57395	2.24951	2.94871	1.43226	926.402	9.62338	331.047	0.00011022
43	17.42	1	1	1	10.7255	95.6706	1.38673	-1.62505	10.4078	9.60325	29.6844	0.976431	3.23371	22.7166	4.7668	5.77532	6.40916	1.27005	96.2974	22.309	1588.53	0.000561009
44	5.63	1	1	1	10.7489	98.7682	0.733123	-3.1828	21.6113	5.66634	1.06079	-0.703868	1.97365	6.74411	6.09654	3.7814	4.70808	1.43964	926.321	16.3329	965.651	0.000199107
45	2.93	1	1	1	13.6452	95.6373	2.21849	-0.237276	3.34479	14.8905	133.416	1.33042	3.63825	44.9447	4.57689	7.59155	7.39266	0.983494	3.28756	25.1496	2510.73	0.000891279
46	0.88	0	0	0	0.257894	99.5029	0.867281	-6.97849	69.7593	1.17374	0.186454	0.0583537	1.69125	1.95685	5.18984	1.57513	2.1915	1.31852	1546.26	6.73066	170.662	9.6258e-05
47	12.64	0	0	0	1.66232	98.2282	0.765941	-1.38489	9.60085	2.72246	0.835283	-0.332543	2.09353	4.08076	5.36028	2.72624	3.08107	1.17647	1072.47	9.87512	445.978	0.000127187
48	2.9	0	0	0	2.73632	96.8553	0.622132	-1.67374	25.1736	2.83551	0.885989	0.511402	1.5216	4.46278	6.07414	2.71112	3.24177	1.40989	4.61226	11.2934	504.267	0.000138131
49	3.22	0	0	0	3.73861	97.3438	0.892511	-1.93952	16.9436	4.81458	5.58165	0.655399	2.30712	9.2879	5.01207	4.06625	4.72993	1.1525	3.75649	15.4052	779.149	0.000261831
50	1.96	0	0	0	2.85613	98.0202	1.39209	-5.03688	42.239	4.54517	5.39768	0.68952	2.53282	9.93345	4.24654	3.76236	4.08674	1.19767	327.47	13.5258	668.592	0.000443223
51	0.16	0	0	0	0.15797	97.4346	0.824423	0.253632	2.75657	1.88091	0.288195	0.0351684	1.81116	2.64359	5.49339	2.39259	3.091	1.34563	4.28173	9.45793	276.887	9.46016e-05
52	2.79	0	0	0	1.72436	96.9191	0.741607	-1.3317	15.0068	3.74438	2.52064	0.0210059	1.36829	6.10065	5.25169	3.50072	4.12078	1.18706	3.84694	13.0877	605.348	0.00018156
53	16.9	1	1	1	11.021	97.7816	1.20042	-3.408	29.2098	11.9565	10.4879	0.210644	2.8106	18.7872	5.94482	5.37061	6.2835	1.36868	4.74051	22.8914	1834.13	0.000465149
54	17.53	1	1	1	8.85468	95.2543	1.56317	-0.473995	4.61433	10.7666	28.59	0.466415	2.65467	23.0873	5.10852	6.32296	6.30157	1.16969	91.1064	22.2692	1650	0.000506015
55	0.3	0	0	0	0	97.7599	0.649301	0.312948	3.06491	1.48576	0.389858	0.475319	1.76496	2.65418	5.51926	1.9561	2.75551	1.41445	532.894	8.30472	223.949	7.80157e-05
56	0.55	0	0	0	0.909687	97.5496	1.19966	-0.680435	2.91936	2.84295	1.25278	0.800673	2.8934	5.5604	5.27364	2.87095	3.68505	1.28672	394.181	11.7992	428.241	0.000152198
57	3.68	0	0	0	2.16639	99.0864	0.771831	-1.34517	9.0652	2.63328	1.10734	-0.189218	2.00242	4.47854	5.2775	2.0855	3.29343	1.59365	1243.66	11.2039	410.205	0.000115884
58	3.8	0	0	0	3.49683	98.0637	1.09906	-1.51054	7.51846	5.78552	1.30399	0.576222	2.50159	8.46621	5.27047	3.78707	4.64529	1.26954	296.794	15.4053	877.513	0.00025277
59	4.14	1	1	1	5.77576	98.9065	1.16044	-4.47543	42.5134	8.3573	32.3126	0.901631	2.99244	22.3477	4.92895	4.00206	5.56489	1.42966	611.447	18.7762	1523.12	0.000370739
60	0.15	0	0	0	0.453391	98.1125	0.520495	0.436582	5.64824	1.71032	0.268355	-0.186799	1.63686	2.43771	5.69007	2.10255	2.68527	1.26197	1369.59	8.59662	281.281	7.73605e-05
61	0.58	0	0	0	0.294876	97.3352	0.759525	-0.0732817	2.61819	2.66825	1.10071	0.463371	1.89249	4.57027	5.54645	3.08285	3.57317	1.04422	224.836	10.898	400.8	0.000117023
62	27.87	1	1	1	21.6205	95.1712	2.92433	-1.1814	4.8924	36.3935	131.052	0.0829937	1.84884	52.72	5.01694	10.3322	9.74417	1.06682	3.60674	33.8176	5425.86	0.0013726
63	115.38	1	1	1	87.885	87.5243	6.6559	-0.239432	2.31454	313.705	22853.5	0.214762	1.8084	574.227	5.02743	41.5027	29.9643	0.732626	2.94666	105.501	46885.5	0.0104408
64	3.7	0	0	0	3.07477	98.0938	0.77169	-0.708161	5.65901	2.14745	0.65744	0.187671	1.41183	3.35589	6.02273	2.37996	2.88081	1.32239	1158.25	9.89711	367.598	0.000124081
65	2.03	0	0	0	1.91451	99.0614	0.515724	-2.08482	28.2605	2.52356	0.745087	1.38126	3.78864	4.55518	5.94527	1.90222	2.98308	1.58136	1333.65	9.99858	394.742	9.55557e-05
66	7.04	0	0	0	1.78075	98.0207	1.13907	-1.71828	11.4633	5.29062	7.67684	0.865581	2.47404	10.6455	5.32166	3.99712	4.40687	1.10865	106.44	14.6405	902.628	0.000263772
67	30.4	1	1	1	20.6169	96.8899	2.90522	-2.56479	12.1428	44.8672	857.792	0.778033	2.00263	100.876	5.21645	9.38629	9.20529	1.24787	4.28851	33.0139	6548.69	0.00147712
68	6.08	1	1	1	6.99361	96.8795	1.1986	-0.192586	5.56725	7.72857	3.31391	-0.214049	1.61312	10.0841	5.39902	3.95678	5.00166	1.44517	223.086	16.0854	1149.76	0.000275063
69	5.61	1	1	1	6.45913	97.9988	1.19395	-1.98428	10.1587	9.24294	18.0951	-0.261198	1.53194	15.3897	5.17987	4.84725	5.7317	1.26157	300.39	19.5882	1368.88	0.000334565
70	24.75	1	1	1	17.2763	95.7008	1.75749	-1.07466	5.8809	20.1358	130.151	0.646136	2.07113	40.7819	5.00306	9.18602	8.32143	0.961024	3.53983	29.2118	3190.63	0.000906344
71	2.2	0	0	0	0.646076	97.4885	1.13818	-0.812788	4.44409	2.06691	1.37211	1.10829	3.17167	4.77646	4.99586	2.35567	3.13434	1.49876	968.705	10.1653	364.616	0.000132082
72	2.65	0	0	0	0.804888	97.8393	0.592385	-3.38942	44.5597	2.37268	1.61818	0.742601	2.1765	4.91714	5.27102	1.76265	2.82483	1.61656	1522.46	9.20324	401.976	9.89655e-05
73	0.58	0	0	0	0.645697	97.5047	1.16647	-0.813893	3.97722	2.36167	2.03063	1.1107	3.10614	5.4613	5.16511	2.10009	2.90884	1.29896	1835.38	9.44967	343.159	0.000133623
74	59.55	1	1	1	45.8256	88.4055	3.40299	-1.44958	8.07917	58.4748	681.976	0.479288	1.91571	110.783	5.05516	16.379	13.9578	1.04881	3.71525	49.4134	9444.91	0.00268319
75	8.89	1	1	1	13.4342	96.9233	2.59303	-3.21537	20.0479	30.9277	583.255	1.0765	2.60657	78.7422	4.83367	8.36236	8.41766	1.25034	4.4109	28.9264	4762.22	0.00127105
76	11.88	1	1	1	6.35864	96.5937	1.52477	-1.17988	9.77757	8.54786	21.6775	0.970277	2.5179	17.2962	4.96944	5.13949	5.68837	1.24232	4.16099	19.9313	1286.45	0.000442656
77	1.44	0	0	0	0.387527	98.2794	0.58582	-0.00857352	4.46508	1.815	0.835796	0.631571	1.99718	3.43878	5.43543	2.12867	2.71477	1.06818	1352.65	8.14638	257.209	8.75895e-05
78	26.13	1	1	1	16.5197	95.2929	2.51107	-1.96272	8.7981	19.567	81.1471	0.559848	2.1661	37.7147	4.85189	8.01423	8.29153	1.29222	4.37108	29.4649	2978.31	0.000999682
79	0.13	0	0	0	0.689677	98.2834	1.33274	-1.9816	10.0557	2.09777	1.37084	0.881514	2.45143	4.70224	4.70727	2.4254	3.19236	1.41007	953.171	10.301	374.105	0.000173783
80	30.93	1	1	1	20.2122	97.7044	1.52952	-1.79282	7.9711	18.6243	97.9462	0.0264999	1.7546	34.9045	5.61899	6.07741	5.47333	1.29685	749.096	18.7707	2536.27	0.000500596
81	8.5	1	1	1	6.37358	98.2875	1.4626	-5.36478	46.6936	8.25649	15.974	0.810725	2.75916	17.6552	5.01322	4.59624	5.04681	1.27439	3.91052	16.6999	1307.11	0.000381347
82	15.82	1	1	1	17.8697	95.6437	2.78896	-3.12461	19.8574	53.5725	810.591	0.526804	3.14968	125.806	4.86983	10.6206	11.123	1.21249	3.90354	38.823	8287.06	0.00183488
83	20.86	1	1	1	18.5628	96.4679	1.71153	-1.30241	10.6684	18.7602	56.9603	1.01468	2.53011	33.4255	5.47206	7.80829	8.9793	1.51512	5.10586	33.0502	3037.5	0.000714328
84	10.3	0	0	0	2.68883	99.2832	0.896119	-3.0565	20.5553	3.55873	1.75685	0.108946	1.45347	5.47956	5.06535	2.88992	3.61581	1.45648	583.048	12.1426	534.23	0.000194514
85	23.07	1	1	1	5.94574	98.1046	1.0437	-3.41326	24.8606	11.2253	54.0517	0.266924	1.41958	22.7699	5.23858	4.64191	5.02133	1.08635	289.267	15.9591	1297.85	0.000313251
86	0.79	0	0	0	0.3831	98.8817	0.365613	-2.22142	27.9177	0.674364	0.108002	0.976528	2.55563	1.39488	5.33807	0.946673	1.80299	1.73241	2196.76	6.12249	135.208	4.13005e-05
87	2.9	0	0	0	3.49587	96.5793	1.18043	-0.0918044	3.3883	2.97478	1.20996	0.552729	1.9346	5.02777	5.93042	3.45794	3.36403	0.976706	3.21259	11.0132	444.2	0.000179994
88	1.91	0	0	0	2.24379	96.9952	2.75152	-6.10587	49.2508	4.50707	3.4489	1.0662	3.4882	9.27722	4.03667	3.75998	4.7859	1.21307	356.26	15.8636	779.829	0.000499106
89	23.7	1	1	1	17.2028	96.6589	2.468	-3.13851	18.4469	35.4294	241.161	0.113407	1.59977	58.8216	5.21508	8.94319	8.55237	0.99754	3.44585	28.7949	4647.98	0.00101044
90	5.8	1	1	1	3.6391	97.5774	1.15778	-1.80008	11.0444	7.33556	14.7877	0.830014	2.63571	15.6295	5.13003	5.4627	5.53824	1.029	3.6121	19.0268	1185.88	0.000372343
91	1.11	0	0	0	0.729288	98.0995	0.742815	-0.0539153	5.04883	2.08269	0.779486	0.121799	1.67759	3.42128	5.45287	2.2772	3.00479	1.484	769.404	9.75418	330.176	9.85344e-05
92	15.88	1	1	1	8.64879	96.9223	1.19808	-2.07575	21.9089	11.9628	36.1298	0.345105	1.94109	21.9944	5.1578	6.06469	6.36088	1.16165	3.9831	21.3166	1855.09	0.000421332
93	3.1	0	0	0	1.93993	96.9181	1.02171	-1.05589	8.18021	3.55278	2.45403	0.882451	2.76278	7.23418	4.73268	3.77146	4.51815	1.11116	88.84	14.5963	651.023	0.000279165
94	2.46	0	0	0	2.10544	97.5158	1.02113	-0.977662	4.46543	3.45092	3.54711	0.969024	2.86708	7.79096	5.03063	3.57863	3.99517	1.12454	228.107	12.953	579.537	0.00021041
95	0.16	0	0	0	0.143041	98.3909	0.867448	-0.399246	3.4096	1.6574	0.292876	0.702083	2.6416	2.8393	5.19093	2.12357	2.7138	1.12467	1620.48	8.51569	278.196	0.000112422
96	0.53	0	0	0	0.468486	97.8946	0.852281	-0.0431295	1.65854	1.21712	0.169886	0.816546	2.84231	2.15649	5.51161	1.81307	2.49368	1.42716	1175.07	7.90482	217.475	7.37358e-05
97	3.87	0	0	0	2.00292	97.382	1.87557	-2.24023	9.33033	5.03576	12.0861	1.23548	3.50909	13.8018	4.74592	3.77805	4.57855	1.26748	112.005	15.0357	886.208	0.000346917
98	9.35	0	0	0	1.28259	97.0828	0.724986	0.125085	6.49442	2.55929	1.08473	1.38751	4.01778	5.29866	5.48768	2.47175	3.35244	1.33422	1068.28	10.8373	413.272	0.000113711
99	16.44	1	1	1	6.92773	97.3965	1.64284	-0.930526	6.66218	11.5466	35.5319	0.741367	2.75945	25.2	5.01381	5.61197	6.14566	1.19491	176.481	20.88	1772.91	0.000470572
100	3.4	0	0	0	1.90156	97.8481	0.711117	-1.50169	13.1129	2.81427	1.15893	-0.225867	1.96474	4.80524	5.16887	2.40852	3.40849	1.21052	1533	11.1382	472.296	0.000138392
101	3.27	0	0	0	1.75713	98.5992	0.598537	-0.650774	6.49724	2.15698	1.72577	1.05344	2.53835	4.79287	5.74001	2.0776	2.55662	1.17788	1723.09	8.16163	315.334	8.66527e-05
102	0.71	0	0	0	0.420519	95.9797	0.825984	-0.373831	3.34157	2.55592	1.24183	0.928494	2.62794	5.02469	5.55287	3.11741	3.45495	1.04262	318.502	10.727	399.504	0.000129972
103	65.59	1	1	1	61.5134	92.8832	5.78002	-1.68282	5.79656	255.213	9146.56	-0.624817	1.76627	354.543	5.23852	30.8435	23.7024	0.935407	3.43444	82.5847	39541.5	0.00630608
104	1.41	0	0	0	0.913585	97.363	0.843146	-1.21555	9.44407	2.07759	1.07097	0.624369	2.17357	4.30895	4.89834	2.15873	3.25171	1.51504	1077.58	10.6416	352.612	0.000138793
105	6.5	0	0	0	4.44933	97.03	1.09317	-1.20349	12.3729	5.31869	3.66556	0.85275	2.81554	9.76221	5.39124	4.49251	4.76024	1.17805	3.92377	16.1104	978.507	0.000304799
106	2.13	0	0	0	1.12966	96.4534	0.966306	0.597781	3.58071	2.58178	1.40121	0.706144	2.3816	5.22256	5.17479	2.6817	3.29459	1.44232	475.605	10.7874	394.742	0.000155377
107	4.76	0	0	0	3.79515	96.2714	1.53829	-0.856995	5.12145	5.44507	15.094	1.10254	2.79305	13.9176	4.66225	4.31635	4.814	1.21215	105.011	15.9993	956.485	0.000399995
108	0.85	0	0	0	0.688588	96.7226	0.866603	0.184778	3.27263	1.95928	0.418053	0.306769	1.52897	3.1071	5.49737	2.17152	3.03428	1.45222	1145.35	9.87296	320.37	0.000101279
109	1.21	0	0	0	0.905592	98.8505	0.499133	-2.71836	21.9725	1.51476	0.506456	0.460745	1.71704	2.632	5.16304	1.45958	2.49848	1.72721	1779.3	8.40843	275.459	8.03686e-05
110	1.27	0	0	0	0.777963	97.0815	0.986124	-0.209057	3.17467	2.80271	1.88809	0.466375	1.64066	5.07605	5.17947	3.10048	3.42926	0.998095	588.558	10.6771	441.674	0.000156598
111	9.35	1	1	1	4.1535	96.3378	1.03154	-0.823854	5.66329	6.10513	10.3377	0.547576	2.11775	12.6433	5.2792	4.89139	4.86364	1.06131	89.9266	16.3487	1004.18	0.000260589
112	49.81	1	1	1	28.0444	97.6336	2.16194	-3.36496	20.2004	46.4604	483.511	-0.570459	1.57399	68.486	5.15925	10.6303	8.90771	1.03565	101.036	30.486	6175.03	0.00103185
113	2.96	0	0	0	1.75029	98.0894	1.08756	-0.500236	3.83576	3.03768	2.53553	0.712533	2.26069	6.35396	5.19956	2.87329	3.56675	1.46868	702.271	11.808	471.946	0.000151173
114	17.14	1	1	1	10.068	96.3903	1.72731	-3.01948	19.3122	15.7085	102.244	0.946269	2.47726	36.0451	5.08179	5.48303	5.71892	1.54543	460.441	20.327	2473.53	0.000561644
115	2.38	0	0	0	1.66717	97.942	1.10548	-0.416486	3.00076	2.95402	1.48294	0.591307	2.5519	5.63373	5.25292	2.90456	3.74263	1.22707	338.27	11.8072	439.281	0.000144737
116	5.9	1	1	1	5.21567	96.1793	1.17489	-0.426547	3.48623	6.07968	2.86696	0.28607	1.52326	8.91271	5.49899	5.01574	5.21929	1.08858	3.80455	17.7044	978.55	0.000244501
117	2.23	0	0	0	0.549931	97.606	0.685159	-0.0256813	3.14514	2.42271	0.926288	0.129422	1.65409	4.03134	5.47388	3.09872	3.49806	1.10936	211.14	10.9259	409.115	0.000126007
118	1.38	1	1	1	2.83392	96.6705	1.03329	-1.19935	8.70775	5.96033	8.32934	0.36031	1.64258	10.7463	5.05931	5.49402	5.07258	0.797411	3.20031	17.2164	1024.52	0.00032081
119	7.33	1	1	1	6.4337	97.8968	1.54311	-2.90339	22.808	8.39615	14.9471	1.06485	3.01272	17.1722	4.6876	5.05205	5.72481	1.30698	112.144	19.978	1451.25	0.000495553
120	1.77	0	0	0	1.32561	96.9377	1.39996	-5.25534	56.1151	5.43615	21.6146	1.31916	4.08209	18.1168	4.46213	3.10443	4.13815	1.33448	364.542	13.4951	855.584	0.000409312
121	4.43	0	0	0	0.736443	98.5265	1.01404	-3.72086	19.6023	1.65722	0.38706	0.430067	2.14067	3.01275	5.09789	2.07757	3.09208	1.61499	558.852	10.082	302.316	0.000108782
122	6.8	1	1	1	51.1538	93.632	4.85462	-2.0513	8.63837	66.5813	746.294	1.14247	2.99844	127.591	5.31848	15.6325	12.4964	1.02123	3.77688	45.1945	10890.6	0.00282116
123	20.3	1	1	1	16.4649	94.9502	1.87783	-0.468447	4.38759	18.4984	38.3105	0.436524	2.25395	30.2473	5.26463	8.13439	7.97785	1.1573	3.92539	27.6282	2703.23	0.000718052
124	2.03	0	0	0	3.64015	93.0375	1.29681	0.593896	4.04928	4.38179	6.37984	1.0195	2.96386	10.1391	5.20336	3.5259	4.04449	1.32794	297.005	13.0552	652.731	0.000239169
125	0.86	0	0	0	0.52225	96.8427	1.05459	0.28437	2.16355	1.60429	0.570361	0.461787	2.12154	3.13694	5.26699	1.54574	2.49037	1.42198	2085.13	8.23167	226.766	8.23648e-05
126	6.05	0	0	0	1.09431	96.743	1.00232	-0.862658	4.83879	2.70163	1.77505	0.775897	2.18584	5.24135	5.30095	2.50123	3.18143	1.10101	1129.94	9.83055	379.3	0.000134857
127	4.38	0	0	0	0.8007	97.7348	0.698801	-0.515299	3.96137	2.02344	0.811826	0.734288	3.13613	4.20203	5.1378	2.39082	3.25226	1.39431	345.727	10.035	331.158	0.000121709
128	0.53	0	0	0	1.25755	97.5398	0.937272	-0.57014	5.2697	2.9778	2.20237	0.570322	2.10391	5.90331	5.05908	3.10322	3.91219	1.25238	345.299	12.5433	536.71	0.000177265
129	4.3	0	0	0	2.11687	97.3173	1.05071	-0.431922	2.90144	3.36133	3.09819	0.632883	2.09632	7.00483	5.33841	3.37243	3.84865	1.29919	92.4036	12.5235	526.818	0.000169559
130	71.1	1	1	1	77.7805	93.0106	5.22448	-1.52428	6.50892	165.312	1159.78	1.01811	3.53464	254.85	5.48874	27.1614	24.5869	1.13241	3.69226	84.5638	26219.7	0.00586677
131	1.2	0	0	0	2.89688	97.6549	0.840167	-1.04944	5.74886	3.19284	1.06708	0.478251	1.75353	4.92416	5.25494	3.19829	4.08854	1.43918	212.112	13.5373	571.665	0.000175427
132	2.24	0	0	0	0.480857	98.8557	0.309099	-2.89703	35.6923	0.72781	0.0973473	0.0486641	1.31718	1.17719	5.46056	0.918031	1.62212	1.05938	3858.57	5.20678	122.241	3.77763e-05
133	0.67	0	0	0	0.270065	96.9593	0.864427	-0.402202	5.37979	2.06016	1.16923	0.364388	1.74812	3.84235	5.04419	2.22094	3.3311	1.59557	308.419	10.739	371.3	0.000121584
134	13.38	0	0	0	4.53256	96.0884	1.24968	-1.02339	6.70258	6.74261	7.73391	0.678795	2.19552	11.8977	5.34285	4.98126	5.18694	1.14095	3.95241	17.6031	1050.69	0.000313841
135	6.51	1	1	1	7.01968	94.803	1.12006	-1.54751	20.8209	6.70546	9.55154	0.520411	1.81774	12.103	5.07016	5.05202	5.35146	1.18333	4.14568	18.3668	1124.55	0.000368612
136	2.16	0	0	0	0.971777	99.3013	0.633693	-2.01943	14.4137	1.72654	0.596534	0.433986	2.01217	3.32485	5.2457	1.6056	2.42558	1.35041	2182.04	8.05318	270.933	8.77979e-05
137	18.19	1	1	1	8.65296	96.9286	0.989692	-2.57799	19.8143	8.38274	2.38962	-0.0253849	1.59371	10.557	5.54402	4.43564	5.83232	1.48017	390.379	19.7843	1248.6	0.000283835
138	5.69	0	0	0	4.84526	98.6579	0.829995	-2.39502	14.7391	3.68378	1.67779	0.8933	2.5747	6.47748	5.61748	2.77488	3.96097	1.82446	240.043	13.7675	525.552	0.000203437
139	16.07	1	1	1	10.8322	94.7713	1.84524	-1.29096	6.69944	10.3145	16.4168	0.862223	2.60023	18.7132	4.89996	6.80621	7.31643	1.13183	3.86743	24.8772	2058.72	0.000622393
140	3.9	0	0	0	3.36426	97.3361	1.38289	-2.79849	15.6682	6.00526	15.6284	0.618804	1.92475	12.6675	4.81932	3.53915	4.69046	1.38664	469.84	15.2781	1066.07	0.000327231
141	1.19	0	0	0	0.842003	96.3688	2.70539	-2.01622	5.71173	2.46444	0.988333	0.614807	2.34816	4.52446	5.0617	2.86058	3.3822	1.13613	529.119	10.7087	419.576	0.000152999
142	13.18	1	1	1	6.77772	95.9492	1.79461	-0.920129	3.53096	10.0374	16.1481	1.05713	3.07277	19.4072	4.95955	6.47806	6.18608	0.976296	3.43119	21.1851	1603.41	0.000533616
143	3.52	0	0	0	2.31499	96.7153	0.783171	-0.435517	4.67276	3.24925	1.50881	0.701739	3.24854	6.32567	5.30372	3.15314	3.95381	1.31041	106.707	12.7551	481.469	0.000159409
144	0.2	0	0	0	1.43921	97.1724	4.47502	-5.6964	36.8737	4.34395	8.16988	0.702201	2.14269	9.83944	3.45345	2.557	3.98647	1.35054	1209.07	13.4442	1606.84	0.00122954
145	2.35	0	0	0	0.761861	97.5082	0.856356	-0.639144	4.84857	2.82786	1.60259	0.462301	1.7918	4.91649	4.93461	2.81038	3.53491	1.33936	495.845	11.4914	427.597	0.000180284
146	9.13	1	1	1	8.46758	94.8385	1.1975	-1.37057	11.5713	9.30025	27.2751	0.646293	1.97957	18.4667	5.06557	6.21462	6.07567	1.02214	3.82465	21.1191	1555.01	0.000427048
147	19.09	1	1	1	15.0379	92.4958	2.50159	-1.96637	10.3912	18.1582	69.2847	0.893593	2.66672	34.7868	4.73171	7.42501	7.50479	1.20469	4.01175	25.8759	2746.39	0.00116625
148	6.76	1	1	1	4.14175	93.7555	2.28879	-1.72791	10.0555	8.74947	31.4738	0.920243	2.78469	21.3136	4.68142	5.80189	5.57248	0.968671	3.56196	19.4786	1631.7	0.000630791
149	1.71	0	0	0	2.11625	97.3706	0.963371	-0.772032	6.74343	2.58979	1.15118	0.878826	2.7549	5.08718	5.25872	2.83257	3.77039	1.41763	4.51017	12.0777	445.833	0.000158068
150	1.95	0	0	0	2.00537	90.0868	2.38365	-0.330039	3.50635	4.99066	9.45797	0.971772	2.79546	12.1486	4.51229	3.65488	4.79962	1.39509	466.074	16.1125	788.781	0.000531698
151	4.47	0	0	0	1.79398	95.8268	1.038	0.0712398	2.86222	3.4157	1.94764	0.702724	2.82663	6.79304	5.10455	3.67135	3.99794	1.19071	196.873	12.9715	571.513	0.000212254
152	4.19	1	0	1	6.07456	94.7547	1.9511	-1.30189	11.9667	8.85771	16.5178	0.630671	2.38703	17.4965	4.56053	4.91748	5.93997	1.23427	88.4643	19.8348	1361.44	0.000619717
153	23.63	1	1	1	9.90541	96.7873	2.004	-2.65067	12.7586	14.1922	79.2912	0.705854	2.57694	33.7689	4.8041	6.3289	6.23368	1.14157	296.317	21.8072	1969.6	0.000700809
154	12	0	0	0	2.32293	95.3115	0.824189	0.00437821	5.08781	3.08724	0.45927	0.519964	1.84707	4.33794	5.43026	3.37074	3.92268	1.401	209.608	13.5583	543.673	0.000185327
155	0.99	0	0	0	3.2726	95.6145	1.62239	0.207568	2.51477	5.0641	4.91902	0.508469	2.53887	10.1281	5.05108	3.79053	4.16083	1.31101	413.982	13.7973	707.411	0.00025977
156	4.48	0	0	0	1.33771	98.5592	1.30001	-1.80418	6.56897	1.89283	0.549233	0.354859	1.79575	3.13077	5.09862	1.85889	2.62099	1.26906	2024.13	8.53781	292.851	0.000136359
157	1.93	0	0	0	1.05254	97.9621	1.42826	-0.349142	1.94498	2.01409	0.864112	0.445662	1.64103	3.46544	5.28345	2.19688	2.80366	1.18537	1681.89	9.08262	338.495	9.80986e-05
158	0	0	0	0	0.307279	98.5517	0.705643	-0.315651	3.28742	2.16636	0.725004	0.172459	1.38953	3.32882	5.65004	2.4757	3.21049	1.38948	465.942	10.2136	340.102	9.66353e-05
159	10.97	0	0	0	2.36535	97.2495	1.78887	-2.57023	12.8861	5.62358	9.42057	0.66707	2.64035	12.9222	4.5465	4.62823	5.20652	1.12046	3.82444	17.4953	1126.95	0.000479332
160	11.06	1	1	1	8.13232	97.8339	1.11478	-1.61479	6.81113	9.51866	25.2328	-0.0928046	1.43976	16.3521	5.19782	4.76658	4.8371	1.20123	914.182	16.2614	1266.03	0.000323841
161	1.42	0	0	0	0.28447	99.324	0.575257	-2.35858	21.7867	1.35432	0.447712	0.60256	1.91597	2.46042	4.83787	1.56851	2.61972	1.61821	962.529	8.02694	213.437	9.49705e-05
162	7.87	1	1	1	2.78006	96.5573	1.12257	-0.317416	3.17946	5.78957	10.5823	0.694011	2.34043	12.6896	5.32358	5.15712	4.70423	0.718598	2.91651	15.5131	889.063	0.000239339
163	4.04	0	0	0	0.564464	97.8692	0.838311	-0.0253573	2.88879	2.19187	0.713751	0.658128	2.36236	3.85286	5.22512	2.64907	3.48217	1.25334	110.26	11.0199	353.873	0.00012855
164	1.76	0	0	0	0	98.0482	0.926784	0.183198	2.2078	1.933	0.534164	0.194823	1.81699	3.27674	5.24976	2.63438	3.46468	1.3194	188.329	10.8854	361.993	0.000123
165	3.39	0	0	0	2.63185	95.7363	1.53305	-1.55335	5.46204	4.34395	2.65669	0.416491	1.99565	7.56483	5.23545	3.86118	4.22773	1.0608	495.15	13.537	706.182	0.000208381
166	16.31	1	1	1	16.9305	89.6316	3.85333	-2.03512	8.68922	23.0381	77.486	0.177903	1.86176	36.8407	4.45733	9.57171	9.85702	1.25232	4.14789	35.3016	4704.47	0.00202332
167	27.2	1	1	1	14.9431	97.9584	2.13179	-1.84817	10.5288	18.063	75.8325	0.452217	1.79047	32.2357	5.57706	6.28758	7.08409	1.33175	914.779	24.8205	3294.96	0.000645279
168	18.45	1	1	1	12.8897	95.0935	2.17916	-1.63399	15.6396	19.0104	110.605	0.98454	3.2631	45.2368	4.86625	6.99829	8.7078	1.45663	4.67516	29.8786	3912.42	0.000910289
169	15.42	1	1	1	6.82817	97.2456	2.81377	-3.29735	14.5151	16.0172	100.7	-0.0520704	1.22415	29.2131	4.72961	5.43626	6.36478	1.33081	169.75	21.4518	2571.53	0.000788072
170	11.7	1	1	1	9.54696	96.9142	1.32162	-1.54926	8.93522	10.8243	22.5808	0.370065	1.99132	19.8737	5.03994	6.57983	6.46212	1.11691	3.88555	22.3757	1823.42	0.000537919
171	2.68	0	0	0	2.75151	96.6025	2.0401	-6.17995	65.8772	3.98195	2.93997	1.28094	3.79764	8.49002	3.98322	3.50834	4.20041	1.20843	454.112	13.8987	665.089	0.000436814
172	8.15	1	1	1	7.34879	97.2322	1.20923	-2.78414	16.9093	14.0842	125.735	0.972181	2.76408	38.4368	5.00183	4.81695	5.59067	1.40987	558.16	18.794	1927.57	0.00039982
173	1.06	0	0	0	1.94044	98.1177	0.831906	-1.6203	10.0178	2.69806	1.41796	0.771251	2.45547	5.2251	5.30419	2.57343	3.25208	1.51353	492.751	10.9953	389.458	0.000158967
174	4.04	0	0	0	0.240689	96.4771	0.640914	0.0358042	3.17223	2.11017	0.44679	0.102668	2.06318	3.36394	5.42224	2.3276	3.19142	1.40541	814.711	10.1913	321.264	0.000100505
175	3.37	0	0	0	2.20895	96.4808	1.60898	-4.68083	43.8201	4.91369	10.3241	0.900203	2.58274	11.9662	3.94031	3.38886	4.3886	1.34023	668.531	14.6079	732.927	0.000493184
176	2.86	0	0	0	1.96157	97.4034	0.928416	-0.898802	13.7008	3.03791	0.48926	-0.0940668	2.03638	4.12257	5.77149	3.03968	3.59787	1.42844	4.81872	12.55	477.78	0.000148142
177	2.45	0	0	0	1.68358	97.5338	1.18557	-1.5171	11.995	3.98301	5.58863	1.09775	3.37701	9.85976	4.96697	3.29397	4.21414	1.35675	101.911	14.0681	603.306	0.000247523
178	3.75	0	0	0	0.550479	97.3548	0.781075	0.122074	3.02382	2.22977	1.29702	1.12398	3.24738	5.0699	5.54862	3.01075	3.13528	0.955619	107.019	9.90138	344.881	0.000131659
179	1.59	0	0	0	5.26781	97.0427	0.921855	-1.88803	23.0037	5.00643	1.10588	0.479877	2.56614	7.41803	6.01516	4.40645	4.19995	1.02463	3.5137	14.4566	732.423	0.000228807
180	0.6	0	0	0	1.81858	96.7252	1.14212	-0.728795	9.80297	3.34428	3.01263	0.80248	2.65302	7.53329	5.61889	2.88125	3.23088	1.33009	4.48107	10.8935	470.66	0.000192487
181	1.25	0	0	0	2.26852	98.6041	1.32337	-2.50193	15.0314	3.65318	1.43613	-0.0303514	1.74183	5.53955	5.5772	3.02646	3.55546	1.38745	687.26	11.7656	714.881	0.000202667
182	1.81	0	0	0	0.825812	97.2916	1.49322	-1.286	4.37918	2.13111	0.894491	0.708731	2.68247	4.40188	5.15459	2.76332	3.46717	1.2988	128.342	10.961	386.351	0.000130383
183	18.09	1	1	1	17.7568	95.0691	1.9338	-2.0323	12.8248	22.3178	121.646	0.0582366	1.47432	38.2739	5.22752	8.25453	7.64583	1.05282	3.7732	27.102	3246.99	0.000767362
184	4.18	1	1	1	6.21279	96.5744	1.27091	-0.730669	5.89191	6.26808	9.34399	0.510627	1.90096	12.2112	5.29621	4.49495	4.97194	1.35996	103.09	16.8329	1108.6	0.000265842
185	3.44	0	0	0	2.85103	97.5582	1.51051	-4.51952	41.9369	4.77228	7.39606	1.36095	3.70736	11.4996	4.20606	3.78865	4.50968	1.34527	4.4817	15.0118	735.791	0.000448205
186	3.08	0	0	0	0.234835	97.0138	2.14712	-1.12658	3.6738	1.83895	0.696771	0.627612	2.22154	3.5904	5.24957	2.19763	2.87139	1.4219	1061.65	9.25804	310.493	0.000123034
187	2.9	0	0	0	2.64177	99.0842	0.692999	-1.42291	9.69835	3.45586	0.212586	-0.587756	2.17529	4.08057	5.83155	3.78969	4.20048	1.07826	3.65374	13.8735	633.815	0.000145803
188	8.84	0	0	0	3.41657	95.9549	1.29886	-0.977808	5.09459	4.13292	3.63382	0.669519	2.29411	8.13091	4.81331	3.64818	4.4343	1.49904	187.089	14.7655	735.075	0.000292577
189	18.89	1	1	1	15.5211	92.7106	2.78885	-1.62487	7.37725	23.0052	225.936	0.288839	1.56284	48.4547	4.50809	9.15234	9.2481	1.12382	3.80505	32.322	3734.76	0.00152635
190	0	0	0	0	2.07841	96.5843	1.35563	-0.832182	3.90634	4.43308	2.04946	0.102353	1.65725	6.65803	5.38859	3.99863	4.57709	1.28657	124.67	15.2592	691.594	0.000223419
191	1.15	0	0	0	1.21216	97.9623	1.15279	-0.639724	2.45758	3.24468	0.402124	0.318904	2.6971	4.64743	5.68359	3.58764	3.93989	1.08739	3.74263	12.6763	513.007	0.00013991
192	18.27	1	1	1	11.3202	98.0589	1.41675	-2.76515	14.4491	15.5415	56.0167	0.35197	1.70864	29.1706	5.31908	5.35429	6.19244	1.44503	4.82651	21.3667	1730.5	0.000456556
193	0.6	0	0	0	0	98.1202	0.530558	0.201658	2.7769	1.4638	0.604143	0.560649	1.97458	2.91064	5.55331	1.80218	2.49968	1.49273	721.677	7.675	200.375	6.68216e-05
194	0.83	0	0	0	0.278594	98.5199	0.530748	-0.206774	2.183	1.70914	0.369367	0.155375	1.6716	2.65241	5.71279	2.33861	2.74649	1.07304	843.67	8.28287	265.886	7.73559e-05
195	5.06	0	0	0	3.3764	97.2626	2.37015	-1.92268	6.60426	5.95285	13.8369	1.06802	3.30346	15.1807	4.4137	4.08838	5.22005	1.33333	161.828	17.5892	1113.86	0.000501753
196	1.15	0	0	0	0.774357	98.2006	0.604483	-1.31459	11.7109	2.06522	1.10097	0.910819	2.42298	4.21552	5.38557	2.10829	2.89484	1.42415	390.04	9.2888	289.943	0.000102516
197	6.4	1	1	1	32.1196	91.0385	3.44222	0.244599	4.05465	32.5352	196.632	1.15804	3.17923	65.813	4.92009	12.4336	11.2068	0.980082	3.53854	39.1662	5484.54	0.00195918
198	1.6	0	0	0	3.2152	97.4903	3.33129	-3.22187	15.4647	6.01567	18.0042	1.021	2.77786	15.8419	3.94929	3.72105	4.47329	1.13106	1533.09	15.3486	1293.23	0.00083556
199	14.98	1	1	1	7.44196	98.8438	0.878921	-4.14153	51.4629	7.39567	7.08678	-0.28774	1.54545	10.4755	5.83775	3.83895	4.58006	1.5044	99.283	16.3013	1168.1	0.00022765
200	4.88	0	0	0	3.06141	93.7266	1.20982	-0.0419029	2.92959	4.80585	5.38902	0.308938	1.80651	9.30033	5.22115	4.36414	4.69024	0.993598	3.41243	15.4078	716.952	0.000256399
201	33.58	1	1	1	25.5187	96.456	4.53858	-1.58681	5.40028	37.5659	848.595	1.07006	3.22741	110.526	4.03185	13.3752	13.8633	1.34745	94.5534	47.3413	7769.59	0.00383271
202	2.95	1	1	1	5.20981	96.8496	1.26264	-2.31005	18.5048	6.3522	7.89828	0.567213	2.06274	11.955	5.00778	4.22116	5.28655	1.22571	182.086	17.3065	1141.65	0.000309644
203	1.33	0	0	0	1.00875	98.6302	1.46499	-7.16844	69.3108	2.54164	1.78708	0.18842	1.35078	4.43332	4.00463	1.96391	2.99325	1.6943	760.023	9.63557	429.264	0.000311148
204	46.65	1	1	1	47.9925	90.2294	3.01135	-0.871571	5.63316	74.7713	1113.89	-0.167377	1.42622	119.346	5.24893	17.6941	14.6669	1.06479	3.78937	52.9629	10993.6	0.0022258
205	0.91	0	0	0	1.07961	98.3664	0.687237	-1.55702	16.4386	2.95991	1.78616	0.253867	1.82427	5.19699	5.40998	3.13582	3.32728	1.09759	363.774	10.8621	421.537	0.000140007
206	7.11	1	0	1	7.41708	97.4624	2.50584	-3.64703	23.0787	9.03411	27.8516	0.721101	2.25905	20.7618	4.22181	4.83161	6.11122	1.32567	283.665	20.6773	1725.64	0.000777181
207	7.6	1	1	1	6.25055	97.0195	1.18487	-0.588265	3.89375	8.24171	2.52045	-0.542652	2.04061	10.2921	5.50531	5.85655	6.4101	1.11579	3.65927	21.3391	1359.25	0.000312818
208	2.07	0	0	0	3.46546	94.4665	3.08425	-2.34332	7.63621	6.13268	6.05405	0.681437	2.47802	11.6699	4.96381	4.86472	4.82805	0.831696	3.12255	16.2529	1004.17	0.00041013
209	2.74	0	1	0	4.99367	95.7172	1.75136	-2.23088	15.133	6.39548	10.0227	1.26084	4.45497	15.4673	4.85915	5.01378	5.51075	1.06657	3.64278	18.3908	1179.07	0.000409317
210	39.73	1	1	1	34.4642	95.259	5.99188	-3.01888	12.6206	149.291	11923.7	0.962295	2.79971	392.3	4.86804	19.0759	15.171	0.97775	3.44057	52.6188	20983.7	0.00447681
211	20.89	1	1	1	21.8255	97.7841	2.20701	-3.3525	20.2235	21.8478	103.905	0.302993	1.7946	40.3999	4.74757	7.98149	8.62508	1.36081	709.229	29.5821	4005.03	0.00112997
212	2.87	0	0	0	0.760441	98.8277	0.491447	-2.6118	39.9023	1.51115	0.113024	-0.515597	2.15428	2.01864	5.89122	1.68779	2.49897	1.53942	1529.26	8.27638	257.884	6.74318e-05
213	0.63	0	0	0	3.3006	98.1014	0.875356	-0.748673	5.31827	4.16897	1.03652	-0.479524	2.19766	5.82128	5.73381	3.88512	4.69172	1.27374	99.5018	15.8423	682.572	0.000179858
214	7.01	1	1	1	11.1814	96.3381	1.92812	-0.990014	7.12357	12.9745	59.9199	0.931724	2.25314	26.9396	5.21557	6.63769	7.50517	1.32525	4.66001	27.3328	2484.52	0.000791653
215	5.67	0	0	0	2.95267	96.9203	1.51447	-3.85485	35.6539	4.87918	4.14023	0.403708	1.94096	8.75711	4.28417	3.502	4.87548	1.44416	206.84	16.3373	926.179	0.000442677
216	6.27	0	0	0	1.80826	98.6622	0.715083	-0.614759	5.27722	3.64201	1.52272	-0.251557	1.57899	5.20404	5.60123	3.64112	3.87073	0.793384	527.745	11.9175	548.965	0.000145705
217	0.31	0	0	0	0.538637	97.7865	0.780145	-2.28488	17.4435	1.93132	0.853742	0.39904	1.70622	3.6263	5.03067	2.21795	3.02057	1.44438	206.785	9.25322	263.418	0.000132977
218	18.43	0	0	0	3.81579	98.5518	1.28355	-3.99324	24.6202	4.68411	5.96611	0.65162	2.19778	9.68033	4.70551	3.87707	4.53492	1.29849	182.295	15.2682	858.266	0.000305183
219	0.41	1	0	1	2.00487	97.8235	1.06135	-9.38285	209.36	4.3053	2.26056	0.45298	2.39645	7.60216	5.22395	3.87621	4.53329	1.01839	97.4533	14.5227	1316.02	0.000287954
220	0.26	1	0	0	3.24785	97.6119	1.05926	-1.57191	8.23331	5.04322	4.17914	0.0856139	1.76523	8.86355	5.03915	4.14904	4.67774	1.18537	3.97099	15.6376	757.527	0.000268104
221	16.31	1	1	1	14.6035	96.6439	1.34949	-1.40158	6.49149	12.8077	4.78383	-0.919365	4.08312	16.0107	5.35799	5.66598	6.15178	1.35352	497.893	20.8565	1905.8	0.00040214
222	0.43	0	0	0	1.05883	98.0938	0.967946	0.227116	2.48677	2.93665	0.921303	0.0446601	1.48283	4.51276	5.41502	3.11526	3.58436	0.999242	480.448	11.2386	457.66	0.000133227
223	0.13	0	0	0	1.42531	98.2407	0.705076	0.089276	4.10361	2.23275	0.947824	0.53397	2.30686	4.48379	5.44883	2.7497	3.41807	1.27173	716.655	11.1617	405.453	0.000113343
224	0.51	0	0	0	1.67899	97.8971	0.861345	-3.19183	23.8725	2.0999	0.635015	0.786536	2.865	3.98044	5.40537	2.17164	3.23005	1.52267	995.083	10.5673	365.957	0.000109997
225	3.87	1	1	1	6.70706	97.1507	1.64851	-7.1842	80.6521	9.97232	18.278	0.426328	2.61932	19.3281	5.25924	4.37428	5.28134	1.46609	4.87723	19.2138	1502.41	0.000512416
226	3.96	0	0	0	3.4012	96.8664	1.85469	-0.235772	2.32968	4.50851	3.31623	0.440887	1.93528	7.80984	5.06018	3.98647	4.39618	1.29062	192.562	14.8719	735.718	0.000268214
227	1.13	0	0	0	1.83755	99.4926	0.571346	-3.17507	31.2144	2.17291	0.118564	-0.193696	1.79252	2.67961	5.98961	1.91414	2.54175	1.71968	465.972	8.48016	324.998	8.70459e-05
228	0	0	0	0	0.839014	94.633	4.08337	-1.25674	3.16192	3.91239	3.03469	0.998329	3.08795	7.96389	4.9214	4.0215	3.96387	0.967683	318.598	13.1041	700.647	0.000269488
229	0	0	0	0	1.00133	98.4393	0.581268	-1.36119	12.6411	2.80908	1.9302	0.586136	2.35545	5.80988	5.39732	2.97759	3.66883	1.07339	3.41568	11.1085	407.963	0.000126317
230	0.99	0	0	0	0.863579	99.3918	0.561759	-1.8075	14.9324	1.29481	0.169914	0.406499	1.75227	2.08068	5.86304	1.60717	2.43463	1.85069	374.345	8.13958	191.973	6.80238e-05
231	2.04	0	0	0	4.14704	97.7403	0.772306	-1.58154	19.5555	4.19187	0.279649	0.0963627	1.96184	5.2336	6.32566	3.33752	4.27622	1.61704	115.959	15.3047	666.028	0.00017464
232	2.9	0	0	0	7.35741	92.6458	7.0633	-1.52304	4.53968	11.3686	53.0066	0.929218	2.90639	29.0517	3.50041	6.61792	7.22833	1.15824	3.98839	25.2559	2645.52	0.00253535
233	5.57	0	0	0	5.49123	98.1441	2.06956	-4.80839	29.8433	6.81437	16.1678	0.814951	2.31917	15.0806	4.45225	4.52701	5.65503	1.4958	4.8619	19.2826	1187.58	0.000614533
234	27.98	1	1	1	25.7582	95.9021	3.4317	-3.58214	21.5265	61.6306	1106.49	0.123216	1.39583	108.325	4.87337	12.5989	11.1713	1.07907	3.75933	38.3653	7964.91	0.00218211
235	1.28	0	0	0	0.251231	98.4366	0.594377	-0.597645	4.37319	2.19212	0.956062	0.458265	1.82037	3.81242	5.63263	2.49149	3.1991	1.31048	286.793	10.0772	312.93	8.7867e-05
236	10.49	1	1	1	4.8181	97.1848	1.09495	-3.14451	26.0105	5.99863	3.0938	-0.187361	1.93802	8.70412	5.21942	3.84862	4.33725	1.18214	101.324	13.6559	919.01	0.000239573
237	0.31	0	0	0	1.36386	98.3282	2.04322	-5.16004	34.092	3.92435	5.30066	0.437185	1.44371	7.59029	4.36112	2.89676	4.04458	1.1652	925.256	12.9542	820.097	0.000329535
238	1.12	0	0	0	3.75392	97.2674	1.41719	-0.975527	6.20999	5.90283	8.55317	0.42882	1.60354	10.2337	5.05518	4.38262	5.36876	1.31899	315.435	18.3716	1030.77	0.000298434
239	0.97	0	0	0	0.755699	97.9463	1.06755	-0.734722	2.43849	2.39652	1.50891	0.972086	2.93378	5.12889	5.23759	2.79604	3.34179	1.3489	232.044	10.6074	391.796	0.000144597
240	0.58	0	0	0	0.633884	98.7849	0.615563	-0.688124	5.80563	1.50332	0.187349	0.700623	3.02441	2.54291	5.39068	1.66723	2.46822	1.55971	1052.94	7.82712	224.411	7.72328e-05
241	2.35	1	1	1	3.07978	97.2186	3.20022	-6.24326	46.1808	11.9327	57.5618	1.07407	3.00422	29.3331	3.94264	4.34054	6.43924	1.32817	556.722	23.0171	2681.16	0.00127699
242	12.4	1	1	1	5.45166	96.9754	1.01606	-2.30614	23.877	5.19718	1.92932	-0.541999	2.6848	7.44755	5.4791	4.59056	4.46773	0.939656	3.21257	14.9338	801.35	0.000260173
243	0	0	0	0	0.654086	97.7618	0.852517	-0.0356816	2.87632	2.77157	1.0195	0.514781	2.34849	4.71855	5.41563	2.74037	3.40673	1.32813	577.9	10.8691	433.071	0.000121897
244	0.26	0	0	0	1.44741	97.7568	0.582389	-1.90675	15.9109	1.96819	0.643167	0.756288	2.71664	3.71687	5.55564	2.28231	3.05981	1.40719	634.791	10.2341	332.876	0.000120389
245	1.75	1	1	1	4.59495	97.4425	1.00593	-2.73195	23.2262	7.29361	14.812	0.481605	2.16847	15.8935	5.18224	4.98939	5.46728	1.18432	95.0204	18.9428	1242.66	0.00032304
246	72.83	0	0	1	66.3206	89.5824	8.8322	-1.07493	3.47979	339.377	58478.7	0.22343	1.36796	696.38	4.94333	36.6793	27.0812	0.831302	3.1816	95.4111	47611.8	0.0104743
247	0.9	0	0	0	1.67236	97.788	0.838862	-0.668849	4.25851	4.04839	2.92582	0.425117	1.94232	7.36398	5.38942	4.16441	4.37753	0.994798	3.59209	14.4398	669.381	0.000179241
248	19.15	1	1	1	12.4577	97.0552	1.98866	-1.16743	5.62507	14.7651	52.0257	0.354222	2.18308	28.7195	5.19577	6.39045	6.16642	1.18816	110.307	21.462	2057.63	0.000570526
249	3.08	0	0	0	3.64116	95.0041	3.04358	-2.82424	13.1523	5.89764	3.59178	0.274503	1.58246	9.20128	4.46377	4.33774	4.91341	1.11737	3.61576	16.1104	884.115	0.000629007
250	0	0	0	0	1.92045	98.3598	3.60645	-5.72398	35.7648	3.71146	4.07896	0.877642	2.82328	8.39487	3.80526	2.46578	3.07142	1.40691	1084.98	10.1569	469.985	0.000488367
251	3.33	1	1	1	6.43594	97.7573	1.26052	-2.94557	23.1768	8.4597	14.536	0.820199	2.54702	16.6905	4.87023	5.34629	5.96814	1.26735	98.5852	20.9435	1531.93	0.000434187
252	3.26	0	0	0	0.674841	97.1798	1.19936	0.750661	3.19943	2.42271	1.43574	0.853629	2.83364	5.12481	4.9611	2.8108	3.54945	1.2988	848.887	11.6549	452.741	0.000167017
253	0.66	0	0	0	0.371556	99.5649	0.49239	-1.37905	7.05383	0.911566	0.209765	0.460565	2.18323	1.88496	5.40166	1.01512	1.78947	1.26253	3169.29	5.8093	135.782	4.34437e-05
254	27.84	1	1	1	12.9969	95.4147	2.38985	-2.90126	14.107	19.0654	156.826	0.256609	1.89327	42.5875	4.63033	6.92736	7.75672	1.33082	100.604	26.0434	3100.08	0.000924282
255	75.6	1	1	1	46.0112	96.1537	1.8108	-1.02608	5.32782	36.8704	18	0.764626	2.41492	45.0644	5.46581	12.8968	10.6082	0.837169	3.15277	36.3162	5379.53	0.000985623
256	4.21	0	0	1	6.6047	93.8754	3.05594	0.0335105	2.34154	7.07008	10.8982	0.577536	1.99264	13.0499	4.61026	4.98632	5.30873	1.21162	3.96742	17.7791	1254.04	0.000575817
257	0	0	0	0	0.216875	95.7642	0.88702	-0.207474	4.12696	2.05837	0.842977	0.743696	2.26589	3.78172	5.45697	2.43988	3.1184	1.37061	410.127	9.88852	302.965	0.000109521
258	2.11	1	1	1	11.0061	95.5706	1.12514	-1.82325	15.735	7.99122	5.55313	0.244589	2.43152	13.0361	6.00083	5.1828	5.59472	1.40841	4.61361	20.1993	1287.54	0.000439238
259	2.34	0	0	0	1.13249	97.124	1.00365	-1.59926	26.0849	2.49063	2.16863	0.929079	2.3745	5.64331	4.63498	2.40738	3.06725	0.967431	2545.63	10.1104	552.342	0.000190549
260	2.97	0	0	0	1.65127	96.5789	0.904465	0.0571778	5.01758	3.56753	4.50212	0.279093	1.63315	7.55814	5.18264	2.99938	3.44498	1.07472	765.531	10.9034	485.96	0.000169816
261	2.92	1	1	1	4.87344	97.9982	0.777119	-0.887599	8.09992	4.37405	0.960262	-0.637691	2.62374	5.85934	5.96052	3.51748	4.16448	1.38504	4.55717	14.386	614.746	0.000167204
262	2.4	0	0	0	1.28427	98.4694	0.721934	-1.17827	6.6184	2.28154	0.444066	0.405465	1.73795	3.43473	5.58034	2.33839	3.24917	1.38128	788.742	10.6458	343.653	0.000107211
263	0.28	0	0	0	1.87179	97.1123	1.01179	0.285209	2.54682	4.24039	2.75193	-0.340052	1.98955	6.77475	5.2712	3.72778	4.27323	1.08021	562.078	13.8521	649.21	0.000185424
264	4.6	1	1	1	5.18724	97.6456	1.13968	-6.38848	134.109	7.57981	7.84044	0.995815	3.37377	14.955	5.96046	3.52449	4.43052	1.2919	194.796	15.4277	1694.26	0.000269025
265	4.13	0	0	0	3.80077	96.055	2.06238	-4.07181	28.9795	6.66246	15.5176	1.48112	4.53093	17.6854	4.41244	4.94673	5.78256	1.21865	3.99452	19.8201	1364.87	0.000608605
266	0	1	1	1	6.79557	95.6838	3.08548	-2.95815	17.6932	12.8316	81.8589	0.801052	2.16316	30.9804	3.86528	6.27859	6.97676	1.23491	4.16419	24.3281	2608.68	0.00158141
267	0.24	0	0	0	0	99.8413	0.212198	-4.79647	27.902	0.381795	0.00853606	-0.240335	2.22822	0.545502	5.8879	0.629329	1.27091	1.59439	2765.66	4.26816	63.2976	2.0862e-05
268	15.84	1	1	1	6.07537	98.1959	1.12955	-2.4612	23.6909	7.70235	6.77351	-0.535032	1.97121	11.1118	5.327	4.51354	5.35406	1.35772	186.454	18.055	1326.97	0.000304623
269	51.21	1	1	1	43.6062	95.7581	2.48785	-1.15687	6.10513	66.6771	780.353	0.743227	2.18888	124.012	5.26248	14.2691	11.89	0.854864	3.11215	39.532	9410.53	0.00145201
270	4.7	1	1	1	7.19669	96.4947	1.05905	0.122307	7.01154	4.98412	0.568795	0.228511	3.30372	6.73474	6.28759	3.57848	4.4312	1.49861	414.461	15.4237	802.551	0.000235162
271	0.84	0	0	0	5.44218	95.7347	1.09455	-0.0428802	6.61956	5.03063	0.819666	0.225265	1.68131	6.44118	6.29416	3.9125	4.51744	1.47059	4.95617	16.6615	807.342	0.000252275
272	1.87	0	0	0	2.95468	97.3633	1.05137	-0.0481775	2.17958	4.41905	2.46089	0.557777	2.35485	7.63952	5.63724	4.33147	4.52731	1.00823	3.33981	14.9137	718.45	0.000178267
273	5.78	0	0	0	0.937252	98.5437	0.676852	-1.57157	6.78775	2.07355	1.19894	0.676903	2.28894	4.29953	5.32589	2.3283	2.82791	1.40412	1203.51	9.49178	344.317	0.0001133
274	1.64	0	0	0	1.3327	98.311	1.13175	-0.669185	5.0363	2.81119	4.2106	0.924792	2.55061	7.17881	4.96136	2.90729	3.51603	1.34821	104.188	10.84	467.778	0.000159074
275	6.29	1	1	1	11.1747	95.8206	1.1651	-0.418818	10.2453	8.18499	12.6987	0.219057	1.77412	14.1737	5.70786	4.81927	5.28509	1.4198	372.911	18.4737	1224.26	0.000377816
276	1.64	0	0	0	2.01927	97.7516	0.723375	-1.25496	8.41996	3.48694	1.70687	0.187257	1.89561	6.04447	5.35198	3.20762	3.96316	1.309	449.524	12.714	602.558	0.000161297
277	9.34	0	0	1	4.76085	97.0519	1.4849	-0.303501	2.92027	5.10236	1.11399	-0.1213	1.79675	6.86863	5.25494	4.46043	4.50371	1.20398	4.19627	15.1318	832.741	0.000309349
278	28.6	1	1	1	31.1533	89.81	2.49688	-0.285931	2.81612	26.0003	164.496	0.550438	1.96704	49.5787	4.96664	12.5521	9.58721	0.781337	3.04221	34.1392	4137.22	0.00138844
279	1.08	0	0	0	0.328183	97.5661	0.810539	0.376588	2.23054	1.75814	0.233026	0.475655	2.90739	2.97004	5.56626	2.13297	2.85254	1.45651	578.145	9.05608	262.621	8.87571e-05
280	2.16	0	0	0	0.471158	97.0203	0.867703	-0.61678	4.27687	2.61282	1.21921	0.0974936	1.43654	4.26982	5.29415	2.75411	3.5992	1.20024	478.48	11.4916	407.635	0.000137157
281	3.2	0	0	0	3.24235	96.5079	0.899728	-0.114764	4.30369	3.94054	0.866686	-0.0696965	1.87537	5.42117	5.53098	3.44497	3.97864	1.29659	283.717	13.3494	614.056	0.000161451
282	0.64	0	0	0	2.61593	97.7759	1.11677	-1.28756	5.72415	4.12958	5.8543	0.861691	2.36324	9.12265	4.71529	3.27381	4.38258	1.64474	251.065	14.5286	692.96	0.000285829
283	1.59	0	0	0	1.03778	97.8939	0.832048	-0.123873	2.66705	2.38478	1.09414	0.405219	1.79963	4.20452	5.40941	2.39765	3.42805	1.52771	608.607	11.1364	374.919	0.000116774
284	3.82	1	1	1	9.05113	94.0524	1.22069	-1.91894	10.1266	7.29088	9.01907	0.44487	1.46466	11.6244	5.25611	5.52884	5.68077	1.12562	3.95164	19.8132	1248.2	0.000355979
285	5.77	0	0	0	2.31686	97.35	0.840799	-0.428559	4.6378	3.24078	2.74169	0.966461	2.58647	6.87213	5.25022	3.22884	3.60521	1.22523	439.718	11.8161	493.784	0.000175935
286	0.85	0	0	0	0.773031	97.7711	0.761799	0.0296157	5.10623	2.75629	1.31194	0.278883	1.93267	4.58793	5.43449	2.60269	3.18633	1.29196	1257.27	10.5361	436.534	0.000112289
287	44.3	1	1	1	65.0354	92.9207	3.49674	-1.40696	7.1819	83.8607	1090.69	0.665611	2.51451	156.792	5.80867	19.3007	18.1046	1.18782	3.89715	63.0754	14340	0.00330648
288	1.55	0	0	0	2.16656	97.3026	0.828115	-0.410751	4.9109	3.24316	1.86186	0.219931	1.66679	5.93418	5.19022	3.02089	3.71639	1.31437	766.48	12.2725	508.678	0.000171956
289	3.11	0	0	1	4.3883	97.9556	1.13752	-1.29816	5.82055	5.34564	6.44303	0.405387	1.63132	9.77855	4.80733	4.71638	5.30491	1.22594	4.16195	17.8122	978.201	0.000354024
290	0.98	0	0	0	0.97623	97.3287	0.684599	0.263498	4.80742	1.59397	0.423927	1.47879	4.2061	3.34742	6.13025	2.08852	2.50178	1.20793	1187.39	8.1606	249.522	8.31403e-05
291	7.25	0	0	0	2.76028	96.0148	1.12923	-1.92491	12.3341	4.12726	2.96685	0.583488	2.03719	7.48372	5.04005	3.3959	4.20922	1.43031	90.7911	14.0039	576.134	0.000255901
292	0	0	0	0	0.675422	97.0364	0.997376	-0.222491	7.43076	2.78177	1.85788	0.578291	2.10572	5.51971	5.12442	2.64045	3.09426	1.19217	510.64	9.46648	343.595	0.00016403
293	2.74	0	0	0	3.74556	97.391	1.02468	-0.161485	8.45505	4.49117	3.38655	0.0828521	1.44566	6.98279	5.7795	3.6064	4.13973	1.34689	92.5962	14.0749	662.243	0.000205041
294	5.18	0	0	0	1.52572	96.8948	0.733967	-0.483283	6.13667	2.85135	2.37182	0.841653	2.4645	5.87294	5.36451	2.90723	3.35693	1.23541	620.602	10.8757	430.761	0.000163395
295	23.4	1	1	1	21.0058	96.7406	1.55031	-1.76623	8.92382	24.3906	67.8295	-0.0450647	2.0263	37.0857	5.3396	8.3514	8.06138	1.06139	175.983	27.1963	3464.67	0.000634044
296	3	0	0	1	4.24021	95.5084	1.61869	-1.1957	6.04666	6.56983	5.65494	0.513439	1.98356	11.2232	5.45899	5.68026	5.93962	1.19026	4.14572	20.9204	1312.92	0.000406533
297	7.77	1	1	1	7.24619	96.776	1.22263	-1.68298	15.5407	7.28746	3.95249	-0.540357	2.17072	9.74511	5.55297	4.52549	4.59381	1.4906	100.388	16.458	1020.54	0.000329221
298	1.26	0	0	0	2.56606	97.8611	0.771319	-5.37775	77.4112	4.00603	4.45919	1.05681	3.02095	9.15681	5.18884	3.16749	4.38963	1.34973	556.764	14.6842	710.323	0.000206768
299	4.1	1	1	1	10.959	93.3483	3.01304	-0.18805	4.15493	14.3459	90.2791	0.828826	2.39367	34.5035	4.15647	7.99291	8.56912	1.32866	4.53323	30.4516	2808.29	0.00159611
300	1.51	0	0	0	2.40273	94.1843	1.16185	-0.544646	4.59371	3.8	3.72698	0.638189	2.18853	7.96696	5.15641	3.57897	3.93299	1.22591	454.267	12.7759	594.047	0.000222811
301	5.12	0	0	0	2.90464	97.8398	0.965021	-4.46003	47.1751	4.54272	8.4027	0.983693	2.54609	10.6869	4.73483	2.90424	4.39495	1.57329	1006.3	14.5913	886.433	0.000284729
302	0.69	0	0	0	0.259001	98.163	0.760926	0.291009	3.13569	1.96847	1.04318	0.972778	2.82962	4.32241	4.9737	2.49164	3.12422	1.21793	393.979	9.57359	305.93	0.000129106
303	0.72	0	0	0	1.21718	99.0738	0.737104	-0.971812	5.39395	2.25602	0.914477	0.68662	2.04579	3.98694	5.38148	2.556	3.22764	1.21933	996.876	10.1843	381.282	0.000113575
304	23.61	1	1	1	21.6835	96.151	2.84997	-3.37957	18.2877	48.5637	518.161	0.554102	2.32083	97.7455	5.34777	10.8994	10.486	1.23968	4.19482	37.3203	8461.79	0.00148038
305	3.44	0	0	0	1.04322	97.4854	0.745103	-1.05067	11.2295	1.78313	0.497018	0.582464	2.3531	3.26178	5.19156	2.00631	2.92685	1.54	963.75	9.3153	298.982	0.000111512
306	3.21	0	0	0	3.83324	96.0567	1.68348	-0.421474	3.62854	4.26408	1.92913	0.665739	3.21963	7.67515	5.07316	3.33295	4.46015	1.46647	545.092	15.3314	803.959	0.000237805
307	0.95	0	0	0	1.99336	97.2624	1.0607	-4.13625	74.5428	5.39887	11.3644	1.22245	3.33269	13.4558	5.26697	2.93912	3.73299	1.49019	253.225	11.9935	749.022	0.000240604
308	3.71	0	0	0	0.259427	99.1546	1.00052	-1.60869	5.63762	1.49823	0.343473	0.766884	3.20844	3.01683	5.2699	1.73367	2.65878	1.63163	1078.17	8.43604	229.271	8.8942e-05
309	3.4	1	1	1	6.26319	97.7288	0.819761	-0.412089	3.87948	5.61119	0.899199	0.176201	1.21569	6.87312	6.1494	4.61307	4.68089	1.17179	3.80489	15.7817	797.611	0.000197473
310	0.48	0	0	0	2.76198	97.1293	0.776528	-0.494713	6.71371	2.81732	0.518841	-0.38209	2.24192	3.87211	6.06917	2.56858	3.14833	1.48329	522.364	10.9174	432.639	0.000118344
311	13.99	1	1	1	16.2941	94.6302	1.44718	-1.9029	17.1682	11.8659	8.56427	0.564975	2.07336	16.9245	5.92883	5.95932	6.36052	1.28669	4.2832	22.617	1882.35	0.000538472
312	1.8	0	0	0	5.75206	95.3909	1.32039	0.153913	3.28723	5.33378	7.16354	1.03271	2.59868	11.0405	5.30151	4.20368	5.00076	1.48518	465.411	17.2078	944.789	0.000303378
313	6.44	1	1	1	8.40194	97.4119	1.02114	-1.37696	9.70691	6.32502	3.18341	0.0988428	2.43442	9.79045	5.98904	4.454	4.96297	1.38569	4.61584	17.659	973.199	0.000278724
314	3.02	0	0	0	1.80852	98.0883	0.993723	-0.519403	4.71022	3.38592	2.55827	0.201407	1.67838	6.19911	5.19205	3.20387	3.77	1.17994	389.152	12.2086	496.381	0.000183006
315	5.79	0	0	0	4.99669	96.2093	0.872138	-0.685644	9.32694	4.87146	3.00707	0.549011	1.82732	7.90616	6.08893	3.53056	4.22315	1.44971	105.897	14.7607	761.773	0.000206293
316	20.26	1	1	1	15.0561	95.0046	2.0379	-3.48887	21.4752	31.0627	504.476	0.791755	2.19789	75.3975	5.0017	8.18334	7.80424	1.30226	178.399	26.8982	5205.2	0.000938776
317	0.75	0	0	0	0.874766	98.1538	0.624939	-1.62923	19.5758	2.24969	1.00232	0.250251	1.58578	4.05529	5.1953	2.35597	3.18444	1.47346	569.811	10.3749	356.422	0.000127196
318	6.57	1	1	1	4.54312	96.2835	1.14343	-0.503065	9.38885	7.03579	16.7531	0.779037	2.26783	15.9141	5.10045	4.78314	5.04547	1.17033	192.427	17.3222	991.889	0.000322284
319	2.19	0	0	0	1.82668	96.6328	0.703448	-0.710649	5.86169	3.11145	1.72035	0.718659	2.28906	5.57553	5.47648	3.07631	3.78487	1.25959	459.036	12.0414	477.535	0.000139366
320	0.4	0	0	0	2.89284	97.2139	0.63548	-1.24391	20.8439	2.6395	0.552061	0.978584	2.64167	4.28213	6.19417	2.7157	3.5478	1.67851	104.225	12.5783	482.687	0.00013354
321	3.18	0	0	0	3.54656	96.8231	1.03264	-0.811108	9.19212	5.71246	11.8148	0.818591	2.35371	12.2279	5.19147	4.34032	4.82709	1.04207	95.5177	15.3523	961.328	0.000245292
322	3.5	0	0	0	3.7878	97.4429	1.10876	-0.715121	4.28253	4.50754	1.14282	0.27416	1.78108	6.32277	5.88914	4.40237	4.54245	1.18627	4.00198	15.8291	742.272	0.000254187
323	1.18	0	0	0	1.01057	98.4323	0.783603	-0.977478	6.98364	1.95214	0.653967	0.729135	2.80285	3.93231	5.3926	2.5576	3.35009	1.29746	194.554	10.556	353.966	0.000120006
324	2.14	0	0	0	3.43372	96.286	0.970338	-1.46499	9.06462	4.63664	4.66175	0.823327	3.11411	10.0764	4.97364	3.66792	4.07564	1.20888	648.246	13.462	642.058	0.0002694
325	3.13	0	0	0	1.89034	97.3035	0.907999	-1.82291	10.3864	2.72964	1.62165	0.641056	2.42942	5.50324	4.97164	2.99085	3.93958	1.42416	449.674	12.81	543.858	0.000187213
326	6.13	0	0	0	0.584719	98.5241	0.670842	-0.660845	6.17869	2.25437	1.95278	0.948153	3.10037	5.84334	5.31017	2.27706	3.06028	1.40359	621.035	9.43954	324.649	0.00010005
327	1.71	0	0	0	1.37576	98.7324	0.581809	-5.90587	142.885	2.93866	0.679432	-0.208341	1.94679	4.22956	5.99299	2.21841	3.10768	1.39828	349.371	10.2083	501.236	0.000101606
328	0.3	0	0	0	3.67558	96.5622	1.30535	-0.199864	4.89345	5.38136	9.21773	1.30045	4.0768	13.6133	4.99225	4.30908	4.98066	1.28593	96.464	17.0376	944.537	0.000296909
329	0.65	0	0	0	2.81091	98.3623	0.722242	-1.14372	12.1214	2.79726	0.619317	0.665282	2.12191	4.25675	6.20725	2.58243	3.13875	1.3982	649.007	10.6771	423.072	0.000135879
330	3.62	0	0	0	4.6945	96.9801	1.26118	-0.537338	14.3624	5.97856	3.68711	1.16959	3.34275	10.3966	5.99885	4.33737	5.05532	1.38934	4.60602	17.714	935.491	0.000268459
331	7.41	1	1	1	5.04537	97.4579	1.20751	-0.934348	6.486	6.20469	10.0396	0.149412	1.41114	11.0586	5.10565	4.16639	4.83306	1.3771	168.387	16.2324	995.266	0.000274739
332	15.25	1	1	1	13.1132	96.3533	2.03988	-4.99065	47.5883	18.2884	86.948	0.756144	3.26657	41.4195	4.6036	7.36846	8.24095	1.22968	4.10537	28.6769	3531.92	0.00101956
333	2.55	0	0	0	3.47774	96.8888	1.19059	0.0155562	7.07382	4.42206	4.40906	0.469266	1.56725	7.65424	5.28121	3.36002	4.22177	1.43828	455.049	14.3394	771.168	0.000241338
334	0.52	0	0	0	1.7985	96.2104	2.12304	-0.755305	2.45902	3.77517	2.64713	1.17485	3.99271	7.75395	4.82135	3.2505	3.82088	1.3287	100.833	12.6824	567.562	0.000260261
335	1.8	0	0	0	5.79146	95.363	1.25826	-0.353246	4.07175	6.69804	6.53361	1.4068	3.7976	12.9655	5.26427	5.13005	5.25815	1.17819	4.09651	18.2487	1014.66	0.000352668
336	1.99	0	0	0	3.24969	95.3116	1.22445	-0.718196	3.81128	4.60621	7.02479	1.23445	3.16072	10.4208	5.03159	4.0398	4.49481	1.18656	3.90271	14.5885	720.205	0.000294156
337	5.22	1	1	1	12.4558	96.6657	1.25715	-4.29026	36.4265	10.2507	18.5117	0.314475	2.01268	19.2233	5.04551	5.43262	5.87074	1.34602	99.703	20.616	1513.38	0.000532604
338	10.97	1	1	1	15.7827	97.0283	1.55913	-1.69927	9.6447	15.0883	19.7567	1.2911	3.20188	25.5132	5.30662	6.58103	6.77962	1.31235	4.36623	23.3155	2533.74	0.000557131
339	1.63	0	0	0	1.24076	98.1442	0.768645	-1.2829	9.18649	2.74559	1.30672	0.0719845	1.73591	4.48039	5.43276	2.59844	3.39756	1.3494	680.062	11.1302	434.167	0.000128224
340	37.19	1	1	1	28.3295	96.1634	2.48706	-3.59514	20.626	39.3999	185.926	0.224444	1.76845	61.6689	5.64268	10.7559	10.4039	1.27225	4.3477	37.4901	5965.93	0.00128116
341	6.76	0	0	0	3.26879	99.1751	0.774994	-3.38309	28.1651	3.71957	1.13374	-0.202172	2.34236	5.69984	5.29367	3.18067	3.76292	1.21374	614.102	12.1783	562.255	0.000171495
342	9.1	0	0	1	5.47141	96.8172	0.909872	-1.39847	10.6658	4.18345	3.20174	0.618368	2.13889	7.58654	5.70066	3.77914	3.91001	1.25909	449.455	13.3015	796.672	0.000224892
343	6.9	1	1	1	14.9286	95.0877	1.59182	-0.64717	8.83311	12.6001	12.4691	1.04467	3.00332	21.341	6.12861	6.68196	6.3821	1.08845	3.84973	22.9019	1844.73	0.000528551
344	1.51	0	0	0	1.1771	96.565	0.774214	0.390287	3.3785	2.27023	0.552614	0.317835	1.91563	3.58718	5.79698	2.6308	3.26636	1.3318	394.469	10.5037	348.479	0.000107401
345	1.24	0	0	0	0.476052	97.8416	0.8797	-0.280999	3.26957	1.61237	0.575284	0.954074	2.61493	3.25152	5.23845	1.84169	2.54635	1.43532	895.017	7.77181	239.144	8.93796e-05
346	1.22	0	0	0	2.90464	97.0677	1.04	-2.61943	29.3373	4.43147	5.02729	1.07171	3.21435	10.0146	4.95527	3.57102	4.39009	1.24217	289.735	14.2978	869.235	0.00026024
347	11.4	1	1	1	21.5621	91.2637	2.07757	0.187815	3.00394	16.582	38.568	0.343072	1.88475	27.6114	5.20605	9.79221	7.67589	0.806569	3.12925	27.0474	2578.93	0.000849615
348	0.26	0	0	0	1.34465	97.1638	0.662417	-0.118155	6.24292	2.32404	0.72127	0.356342	1.91872	3.88272	5.37038	2.51612	3.61455	1.59206	557.515	11.9838	426.58	0.000132982
349	28.3	1	1	1	25.9699	95.3138	3.22298	-1.77435	7.30105	61.8381	1245.13	-0.25209	1.63332	112.342	5.06094	12.8785	11.4922	0.986271	3.43059	38.585	8920.28	0.00162788
350	7.22	0	0	0	0.263247	98.8318	0.478867	-0.15651	4.38255	1.32525	0.148218	0.17042	1.7655	1.98531	5.85589	2.20575	2.62195	1.30525	102.797	8.52609	219.795	8.24654e-05
351	4.54	0	0	1	5.21197	94.9876	0.942285	-0.683886	7.26443	5.26968	5.9772	1.07578	3.43121	11.654	5.21308	4.45998	4.88366	1.14068	89.0584	16.0075	868.877	0.000292915
352	3.53	0	0	0	5.26712	97.7158	1.6577	-2.9982	22.7111	5.82454	6.73547	0.594175	2.06971	10.3706	4.81383	3.53981	4.23058	1.58891	5.18962	13.7054	873.055	0.000359944
353	2.58	0	0	0	2.91717	98.4889	0.824929	-2.1928	17.3501	3.54443	2.20931	1.19875	3.96796	7.64575	5.32554	3.31752	4.23037	1.25658	81.8837	13.704	612.691	0.000184786
354	36.05	1	1	1	17.3164	95.5475	1.8693	-0.901183	4.51421	16.4281	66.8321	0.815353	2.88599	33.6441	5.11675	7.85939	7.06635	0.886769	3.19535	23.8672	2550.33	0.000669513
355	0.9	0	0	0	0.123958	98.9436	0.33389	1.17652	8.42656	0.737709	0.0539601	0.0839735	1.99459	1.13926	5.70079	1.07313	1.55247	1.3613	2704.4	4.95196	118.538	3.71002e-05
356	3.44	0	0	0	2.85103	97.5582	1.51051	-4.51952	41.9369	4.77228	7.39606	1.36095	3.70736	11.4996	4.20606	3.78865	4.50968	1.34527	4.4817	15.0118	735.791	0.000448205
357	1.4	0	0	0	2.79521	98.4392	1.01243	-1.22455	7.86759	4.52705	1.47107	0.441712	2.35586	7.0957	5.47399	3.39916	4.15293	1.27667	265.728	14.1824	655.329	0.000180828
358	0.49	0	0	0	4.30436	97.0229	1.06853	-2.2947	19.0601	6.03116	9.25716	0.920327	2.84807	13.1634	5.12759	3.98398	5.07586	1.26319	4.06777	16.6002	903.686	0.000274074
359	1.59	0	0	0	0.775121	97.0903	0.750485	-0.398267	3.92672	2.36865	0.775959	0.515549	2.22444	4.26519	5.07991	2.81226	3.55413	1.43447	87.3957	11.4353	394.685	0.00015046
360	2.54	0	0	0	4.76281	97.7876	0.763736	-1.88225	16.0803	3.60111	0.513967	1.29917	4.14252	5.60248	6.22661	3.14633	3.85695	1.45477	179.24	13.7564	563.173	0.000168081
361	41.94	1	1	1	21.2805	95.2898	2.05052	-2.58718	14.8059	22.0493	85.5739	0.427491	2.62498	42.9579	4.88676	8.98672	8.32599	1.02054	3.41456	28.5883	3476.53	0.00099747
362	3.92	0	0	0	5.61321	97.2786	1.15469	-0.852923	5.67275	4.29714	3.24746	0.610466	1.79925	7.51306	5.23504	3.62568	4.03626	1.33302	376.691	13.1139	700.042	0.000264691
363	1.09	0	0	0	2.47629	97.5919	0.85689	-0.345439	8.17291	3.40335	0.879624	0.00757654	1.51795	4.72299	6.08443	2.79417	3.8508	1.46357	199.738	13.2561	521.745	0.000143255
364	2.06	0	0	0	2.49646	97.4952	0.733542	-3.86978	63.2846	4.92573	2.89543	0.0192088	1.8529	7.67567	5.39285	3.44023	4.3203	1.34692	271.643	14.4402	749.291	0.000177894
365	5.41	0	0	0	0.887462	98.6126	0.677318	-0.539475	4.47343	2.59952	0.996459	0.517026	2.26486	4.46713	5.52661	2.83509	3.59763	1.34707	169.941	11.2432	407.783	0.000118092
366	0.66	0	0	0	1.90064	96.3509	0.807601	-0.0446643	6.14563	2.08229	0.856912	1.29371	3.48529	4.16787	5.10904	2.32376	3.17357	1.31025	1147.35	10.1319	353.745	0.000137906
367	7.78	1	1	1	7.03698	95.2551	1.32029	-5.77215	71.7692	12.8619	46.7043	0.515823	2.28967	26.4102	4.95574	4.9012	5.81255	1.30071	87.9131	20.0328	2097.74	0.000517939
368	0.3	0	0	0	1.407	97.928	0.594767	-0.96297	9.49486	2.2559	0.460969	0.90764	3.23385	3.85272	5.37337	2.32639	3.02634	1.35381	1257.47	10.0753	349.656	0.000107608
369	20.27	1	1	1	16.3849	95.8861	2.16904	-2.71534	18.0291	33.9825	463.155	0.21081	1.49633	66.7778	5.0431	8.73143	8.66774	1.20041	376.426	30.0524	4574.84	0.00106092
370	1.52	0	0	0	4.15209	96.6851	1.33145	0.00117067	6.91751	4.86749	4.13548	0.663584	2.0959	8.57298	5.27278	3.65115	4.66458	1.50032	102.285	14.9949	919.948	0.000231216
371	1.84	0	0	0	1.0193	97.5007	1.05946	-0.50746	3.83323	3.33485	0.872336	0.445554	1.97707	5.10865	5.93955	3.89961	3.78544	0.917379	3.20783	12.4819	534.81	0.000163591
372	1.98	0	0	0	0.22759	98.1716	0.526981	-0.726218	8.00599	1.27956	0.164089	0.200913	1.69981	1.98382	5.56312	1.58736	2.23465	1.59107	1285.37	7.2915	194.852	6.23163e-05
373	0.91	0	0	0	1.17053	96.6968	1.06837	0.441562	3.75345	3.43169	1.41608	0.545256	2.70822	6.12021	5.18776	3.89871	4.1173	0.931365	91.2519	13.0448	581.643	0.000206946
374	1.99	1	1	1	4.74413	98.3062	0.824568	-2.74659	30.3669	4.99857	1.6565	-0.424724	1.67267	6.72022	6.17767	3.83797	4.37128	1.2098	95.06	15.0521	767.515	0.000217466
375	3.33	0	0	0	2.3253	99.0408	1.32169	-2.51773	17.159	1.95528	1.88525	0.705371	1.92058	4.54912	4.32556	1.70495	2.55121	1.2634	2817.68	8.3892	360.784	0.000179512
376	26.44	1	1	0	4.29579	95.1971	1.8086	-0.401247	4.0404	6.89491	48.1984	1.90979	5.4945	27.1526	4.57459	5.26028	5.56819	1.06871	3.66474	18.9799	1216.84	0.000470247
377	3.26	0	0	0	3.60621	96.699	0.933465	-0.914425	7.47009	4.07654	3.87604	0.944332	2.52978	8.04534	5.26242	3.37987	3.72495	1.35023	426.772	12.4221	628.788	0.000194564
378	10	0	0	0	1.59415	98.4051	0.948545	-1.21675	7.818	2.93293	2.66912	0.727204	2.28735	6.17202	5.09748	2.65726	3.18204	1.16325	1602.19	10.1502	504.331	0.000144996
379	3.16	1	1	1	7.19052	98.5214	1.57984	-4.39273	32.5434	8.43375	15.8748	1.0463	3.46925	18.3483	4.63982	3.87228	5.31779	1.43179	803.686	17.7645	1415.33	0.00054285
380	0.13	0	0	0	3.29986	95.2136	2.50216	-1.83192	5.67087	6.87353	16.0572	0.797304	2.42224	15.0259	4.75064	4.16428	5.28259	1.4194	92.8236	18.1336	1164.49	0.000444991
381	1.61	0	0	0	2.44618	96.8356	1.25304	-1.99221	11.6868	3.8195	1.85745	0.192306	1.92576	6.22656	5.13179	3.56548	3.81073	1.16469	650.627	12.9097	601.166	0.000234465
382	0.58	0	0	0	3.35154	97.0374	1.16315	-0.0260115	2.47919	2.96548	0.445289	-0.116157	1.56194	3.83081	6.4723	3.58942	3.56859	1.20799	4.09386	12.7613	475.26	0.000161636
383	9.71	0	0	0	1.71527	97.4297	1.25124	-0.304061	2.34157	3.59462	3.03289	0.388507	1.66005	6.38425	5.22336	3.46994	3.96201	1.10568	694.494	12.7786	583.351	0.000180489
384	12.54	1	1	1	13.0858	95.6961	2.08867	-1.53524	5.89306	13.2154	53.1459	0.656976	2.43691	29.0334	4.87708	7.12507	7.03464	1.15374	180.022	24.2485	2348.82	0.00072454
385	4.35	1	1	1	6.66835	96.53	1.38588	-0.763694	4.00006	6.48882	4.73158	0.161323	2.14114	10.8076	5.42524	5.05725	5.6303	1.22747	95.0551	19.0891	1100.03	0.000287622
386	6.47	0	0	0	1.88505	97.9039	0.835704	-2.94721	25.1374	4.78092	4.67209	0.417288	1.72727	8.42991	5.09725	3.56975	4.3104	1.22517	105.037	13.9006	669.013	0.000209076
387	0.71	0	0	0	0	98.6266	0.639003	-0.0322096	2.99585	1.48327	0.471247	0.190309	1.67286	2.57451	5.48429	2.00378	2.92598	1.45661	426.877	9.06159	239.585	6.65056e-05
388	0	1	1	1	13.2141	93.6298	1.59693	-0.0922084	5.76896	10.4828	20.4879	0.741796	2.89362	20.8101	5.19674	6.24593	6.72363	1.3047	96.2341	23.0536	1872.66	0.000523703
389	8.4	1	1	1	23.4449	88.6207	2.43847	-0.873814	7.45697	13.2898	11.9769	0.698996	2.37909	19.9049	5.65692	7.56543	7.28536	1.22155	4.17484	26.1066	2270.11	0.00105476
390	5.4	0	0	0	3.23766	96.2727	1.46894	-1.60965	14.3201	6.11612	8.98079	0.667144	2.82616	12.9836	4.52034	4.64377	5.01953	1.06596	3.63101	16.711	1038	0.000444637
391	5.8	1	1	1	8.24382	98.451	0.943493	-1.48312	7.93354	4.18226	1.08606	-0.463524	2.0574	5.60194	6.23915	3.58466	3.44692	1.11172	91.8487	11.8376	611.568	0.000179582
392	6.67	1	1	1	5.89653	97.3162	1.00029	-1.83932	10.3516	7.92885	19.6405	0.307632	1.58824	15.8236	5.3747	4.72472	4.90829	1.30924	98.4631	16.7185	1305.7	0.00028835
